# Supplementary material for: (2,2′-Bipyridine-κ2 N,N′)bis­(4-methyl­benzoato-κ2 O,O′)lead(II)
Source: Acta Crystallogr Sect E Struct Rep Online. 2010 Feb 13;66(Pt 3):m298. doi: 10.1107/S1600536810005544 (PMC2983694; doi:10.1107/S1600536810005544)
Supplement: Supplementary file 1 [file e-66-0m298-sup1.cif]

##############################################################################
###                                                                        ###
###        Electronic paper (Acta Crystallographica Section E)             ###
###                                                                        ###
##############################################################################
#                                                                            #
# This CIF contains the data in a paper accepted for publication in Acta     #
# Crystallographica Section E. It conforms to the requirements of Notes      #
# for Authors for Section E, and has been peer reviewed under the auspices   #
# of the IUCr Commission on Journals.                                        #
#                                                                            #
# Full details of the Crystallographic Information File format               #
# are given in the paper "The Crystallographic Information File (CIF):       #
# a New Standard Archive File for Crystallography" by S. R. Hall, F. H.      #
# Allen and I. D. Brown [Acta Cryst. (1991), A47, 655-685].                  #
#                                                                            #
# The current version of the core CIF dictionary is obtainable from          #
# ftp://ftp.iucr.org/pub/cif_core.dic. The current version number is 2.4.    #
#                                                                            #
# Software is freely available for graphical display of the structure(s) in  #
# this CIF.  For information consult the CIF home page http://www.iucr.org/  #
# cif/home.html                                                              #
#                                                                            #
# This file may be used for bona fide research purposes within the           #
# scientific community so long as proper attribution is given to the journal # 
# article from which it was obtained.                                        #
#                                                                            #
##############################################################################
                                             
data_global
_audit_creation_method     'from SHELXL-97 with Word-Perfect Macro PRPKAPPA'
_journal_date_recd_electronic     2010-01-17
_journal_date_accepted     2010-02-10
_journal_name_full     'Acta Crystallographica, Section E'
_journal_year     2010
_journal_volume     66
_journal_issue      3
_journal_page_first     m298
_journal_page_last     m298
_journal_paper_category     QM
_journal_coeditor_code     GK2256
_publ_contact_author_name     'Dr Yang Juan'
_publ_contact_author_address
;
Department of Physical Chemistry
Henan Polytechnic University
Jiaozuo
454003
China
;
_publ_contact_author_email     yangjuan0302@yahoo.cn
_publ_contact_author_fax     '+86391-3987811'
_publ_contact_author_phone     '+86391-3989667'
_publ_section_title
;\
(2,2'-Bipyridine-\k^2^<i>N</i>,<i>N</i>')bis(4-methylbenzoato-\
\k^2^<i>O</i>,<i>O</i>')lead(II)
;
loop_
    _publ_author_name
    _publ_author_footnote
    _publ_author_address
    'Dai, Jun' ?
;
Institute of Safety Science and Engineering
Henan Polytechnic University
Jiaozuo
454003
People's Republic of China
;
    'Yang, Juan' ?
;
Department of Physical Chemistry
Henan Polytechnic University
Jiaozuo
454003
People's Republic of China
;
    'Li, Yingjie' ?
;
Department of Physical Chemistry
Henan Polytechnic University
Jiaozuo
454003
People's Republic of China
;
_publ_section_synopsis     .
data_I
_chemical_name_systematic
;\
(2,2'-Bipyridine-\k^2^<i>N</i>,<i>N</i>')bis(4-methylbenzoato-\
\k^2^<i>O</i>,<i>O</i>')lead(II)
;
_chemical_name_common     ?
_chemical_formula_moiety     'C26 H22 N2 O4 Pb'
_chemical_formula_sum     'C26 H22 N2 O4 Pb'
_chemical_formula_iupac     '[Pb (C8 H7 O2)2 (C10 H8 N2)]'
_chemical_formula_weight     633.65
_chemical_melting_point     ?
_symmetry_cell_setting     Triclinic
_symmetry_space_group_name_H-M     'P -1'
_symmetry_space_group_name_Hall     '-P 1'
loop_
    _symmetry_equiv_pos_as_xyz
    'x, y, z'
    '-x, -y, -z'
_cell_length_a     9.5510(11)
_cell_length_b     10.0805(12)
_cell_length_c     13.2483(15)
_cell_angle_alpha     109.8650(10)
_cell_angle_beta     97.3220(10)
_cell_angle_gamma     90.6430(10)
_cell_volume     1187.8(2)
_cell_formula_units_Z     2
_cell_measurement_reflns_used     7017
_cell_measurement_theta_min     2.22
_cell_measurement_theta_max     26.62
_cell_measurement_temperature     296(2)
_exptl_crystal_description     Prism
_exptl_crystal_colour     Colorless
_exptl_crystal_size_max     0.35
_exptl_crystal_size_mid     0.26
_exptl_crystal_size_min     0.18
_exptl_crystal_density_diffrn     1.772
_exptl_crystal_density_meas     ?
_exptl_crystal_density_method     'not measured'
_exptl_crystal_F_000     612
_exptl_absorpt_coefficient_mu     7.136
_exptl_absorpt_correction_type     multi-scan
_exptl_absorpt_process_details     '(SADABS; Bruker, 2007)'
_exptl_absorpt_correction_T_min     0.124
_exptl_absorpt_correction_T_max     0.277
_exptl_special_details
;
;
_diffrn_ambient_temperature     296(2)
_diffrn_radiation_type     MoK\a
_diffrn_radiation_wavelength     0.71073
_diffrn_radiation_source     'fine-focus sealed tube'
_diffrn_radiation_monochromator     graphite
_diffrn_measurement_device_type     'Bruker APEXII CCD area detector'
_diffrn_measurement_method     '\f and \w scans'
_diffrn_reflns_number     14285
_diffrn_reflns_av_R_equivalents     0.0269
_diffrn_reflns_av_sigmaI/netI     0.0326
_diffrn_reflns_theta_min     2.15
_diffrn_reflns_theta_max     27.75
_diffrn_reflns_theta_full     27.75
_diffrn_measured_fraction_theta_max     0.992
_diffrn_measured_fraction_theta_full     0.992
_diffrn_reflns_limit_h_min     -12
_diffrn_reflns_limit_h_max     12
_diffrn_reflns_limit_k_min     -13
_diffrn_reflns_limit_k_max     13
_diffrn_reflns_limit_l_min     -17
_diffrn_reflns_limit_l_max     17
_diffrn_standards_decay_%     0
_reflns_number_total     5555
_reflns_number_gt     4965
_reflns_threshold_expression     >2sigma(I)
_refine_ls_structure_factor_coef     Fsqd
_refine_ls_matrix_type     full
_refine_ls_R_factor_all     0.0284
_refine_ls_R_factor_gt     0.0229
_refine_ls_wR_factor_gt     0.0491
_refine_ls_wR_factor_ref     0.0508
_refine_ls_goodness_of_fit_ref     1.022
_refine_ls_restrained_S_all     1.027
_refine_ls_number_reflns     5555
_refine_ls_number_parameters     300
_refine_ls_number_restraints     2
_refine_ls_hydrogen_treatment     constr
_refine_ls_weighting_scheme     calc
_refine_ls_weighting_details
         'calc w=1/[\s^2^(Fo^2^)+(0.0227P)^2^+0.1400P] where P=(Fo^2^+2Fc^2^)/3'
_atom_sites_solution_hydrogens     geom
_atom_sites_solution_primary     direct
_atom_sites_solution_secondary     difmap
_refine_ls_shift/su_max     0.001
_refine_ls_shift/su_mean     0.000
_refine_diff_density_max     0.774
_refine_diff_density_min     -0.763
_refine_ls_extinction_method     none
_refine_ls_extinction_coef     ?
loop_
    _atom_type_symbol
    _atom_type_description
    _atom_type_scat_dispersion_real
    _atom_type_scat_dispersion_imag
    _atom_type_scat_source
    'C' 'C' 0.0033 0.0016
                         'International Tables Vol C Tables 4.2.6.8 and 6.1.1.4'
    'H' 'H' 0.0000 0.0000
                         'International Tables Vol C Tables 4.2.6.8 and 6.1.1.4'
    'N' 'N' 0.0061 0.0033
                         'International Tables Vol C Tables 4.2.6.8 and 6.1.1.4'
    'O' 'O' 0.0106 0.0060
                         'International Tables Vol C Tables 4.2.6.8 and 6.1.1.4'
    'Pb' 'Pb' -3.3944 10.1111
                         'International Tables Vol C Tables 4.2.6.8 and 6.1.1.4'
_computing_data_collection     'APEX2 (Bruker, 2007)'
_computing_cell_refinement     'SAINT (Bruker, 2007)'
_computing_data_reduction     'SAINT (Bruker, 2007)'
_computing_structure_solution     'SHELXS97 (Sheldrick, 2008)'
_computing_structure_refinement     'SHELXL97 (Sheldrick, 2008)'
_computing_molecular_graphics     'SHELXTL (Sheldrick, 2008)'
_computing_publication_material     'SHELXTL (Sheldrick, 2008)'
loop_
    _atom_site_type_symbol
    _atom_site_label
    _atom_site_fract_x
    _atom_site_fract_y
    _atom_site_fract_z
    _atom_site_U_iso_or_equiv
    _atom_site_adp_type
    _atom_site_calc_flag
    _atom_site_refinement_flags
    _atom_site_occupancy
    _atom_site_disorder_assembly
    _atom_site_disorder_group
    Pb Pb1 0.010726(12) 0.117736(12) 0.677133(9) 0.03988(5) Uani d U 1 . .
    O O1 0.2108(2) 0.1792(2) 0.80800(18) 0.0483(5) Uani d . 1 . .
    O O2 0.0648(2) 0.3523(2) 0.84728(18) 0.0543(6) Uani d U 1 . .
    O O3 0.1789(3) 0.0320(3) 0.5511(2) 0.0601(6) Uani d . 1 . .
    O O4 0.1595(3) 0.2603(2) 0.58236(19) 0.0556(6) Uani d U 1 . .
    N N1 -0.0850(3) 0.0481(3) 0.8332(2) 0.0468(6) Uani d . 1 . .
    N N2 0.0489(3) -0.1362(3) 0.6814(2) 0.0454(6) Uani d . 1 . .
    C C1 0.1748(3) 0.2982(3) 0.8699(3) 0.0413(7) Uani d . 1 . .
    C C2 0.2682(3) 0.3698(3) 0.9753(3) 0.0409(7) Uani d . 1 . .
    C C3 0.4063(3) 0.3339(3) 0.9934(3) 0.0488(8) Uani d . 1 . .
    H H3A 0.4430 0.2632 0.9395 0.059 Uiso calc R 1 . .
    C C4 0.4895(4) 0.4025(4) 1.0911(3) 0.0586(10) Uani d . 1 . .
    H H4A 0.5825 0.3781 1.1016 0.070 Uiso calc R 1 . .
    C C5 0.4386(4) 0.5062(4) 1.1735(3) 0.0559(9) Uani d . 1 . .
    C C6 0.3003(4) 0.5395(4) 1.1556(3) 0.0576(9) Uani d . 1 . .
    H H6A 0.2630 0.6076 1.2108 0.069 Uiso calc R 1 . .
    C C7 0.2156(4) 0.4740(3) 1.0576(3) 0.0470(7) Uani d . 1 . .
    H H7A 0.1233 0.5000 1.0470 0.056 Uiso calc R 1 . .
    C C8 0.5337(5) 0.5824(5) 1.2781(4) 0.0861(15) Uani d . 1 . .
    H H8A 0.5932 0.5164 1.2977 0.129 Uiso calc R 1 . .
    H H8B 0.4770 0.6244 1.3343 0.129 Uiso calc R 1 . .
    H H8C 0.5913 0.6548 1.2687 0.129 Uiso calc R 1 . .
    C C9 0.2085(3) 0.1461(4) 0.5346(3) 0.0449(7) Uani d . 1 . .
    C C10 0.3033(3) 0.1363(3) 0.4516(2) 0.0413(7) Uani d . 1 . .
    C C11 0.3697(4) 0.0135(4) 0.4040(3) 0.0522(8) Uani d . 1 . .
    H H11A 0.3569 -0.0640 0.4254 0.063 Uiso calc R 1 . .
    C C12 0.4548(4) 0.0043(4) 0.3251(3) 0.0571(9) Uani d . 1 . .
    H H12A 0.4985 -0.0792 0.2947 0.068 Uiso calc R 1 . .
    C C13 0.4757(4) 0.1168(4) 0.2909(3) 0.0532(8) Uani d . 1 . .
    C C14 0.4090(4) 0.2395(4) 0.3393(3) 0.0662(11) Uani d . 1 . .
    H H14A 0.4209 0.3168 0.3173 0.079 Uiso calc R 1 . .
    C C15 0.3258(4) 0.2498(4) 0.4188(3) 0.0584(9) Uani d . 1 . .
    H H15A 0.2844 0.3342 0.4508 0.070 Uiso calc R 1 . .
    C C16 0.5663(5) 0.1044(5) 0.2032(3) 0.0709(11) Uani d . 1 . .
    H H16A 0.6455 0.0495 0.2118 0.106 Uiso calc R 1 . .
    H H16B 0.5998 0.1970 0.2084 0.106 Uiso calc R 1 . .
    H H16C 0.5113 0.0589 0.1335 0.106 Uiso calc R 1 . .
    C C17 -0.1533(4) 0.1412(4) 0.9053(3) 0.0553(9) Uani d . 1 . .
    H H17A -0.1560 0.2331 0.9046 0.066 Uiso calc R 1 . .
    C C18 -0.2200(4) 0.1079(4) 0.9806(3) 0.0599(10) Uani d . 1 . .
    H H18A -0.2657 0.1759 1.0301 0.072 Uiso calc R 1 . .
    C C19 -0.2174(4) -0.0266(4) 0.9810(3) 0.0640(10) Uani d . 1 . .
    H H19A -0.2606 -0.0521 1.0313 0.077 Uiso calc R 1 . .
    C C20 -0.1495(4) -0.1250(4) 0.9053(3) 0.0600(10) Uani d . 1 . .
    H H20A -0.1487 -0.2182 0.9032 0.072 Uiso calc R 1 . .
    C C21 -0.0830(3) -0.0847(3) 0.8330(3) 0.0435(7) Uani d . 1 . .
    C C22 -0.0052(3) -0.1848(3) 0.7519(3) 0.0441(7) Uani d . 1 . .
    C C23 0.0131(5) -0.3217(4) 0.7493(4) 0.0672(11) Uani d . 1 . .
    H H23A -0.0239 -0.3531 0.7993 0.081 Uiso calc R 1 . .
    C C24 0.0856(5) -0.4114(4) 0.6734(4) 0.0755(12) Uani d . 1 . .
    H H24A 0.0987 -0.5035 0.6713 0.091 Uiso calc R 1 . .
    C C25 0.1376(5) -0.3618(4) 0.6014(4) 0.0736(12) Uani d . 1 . .
    H H25A 0.1864 -0.4203 0.5485 0.088 Uiso calc R 1 . .
    C C26 0.1179(4) -0.2249(4) 0.6073(3) 0.0600(9) Uani d . 1 . .
    H H26A 0.1542 -0.1925 0.5575 0.072 Uiso calc R 1 . .
loop_
    _atom_site_aniso_label
    _atom_site_aniso_U_11
    _atom_site_aniso_U_22
    _atom_site_aniso_U_33
    _atom_site_aniso_U_12
    _atom_site_aniso_U_13
    _atom_site_aniso_U_23
    Pb1 0.04568(8) 0.03734(7) 0.03350(7) 0.00681(5) 0.00661(5) 0.00766(5)
    O1 0.0490(13) 0.0417(13) 0.0455(12) 0.0100(10) 0.0040(10) 0.0047(10)
    O2 0.0543(14) 0.0485(12) 0.0465(12) 0.0145(11) -0.0036(11) 0.0024(8)
    O3 0.0754(17) 0.0499(15) 0.0603(15) 0.0102(12) 0.0314(13) 0.0178(12)
    O4 0.0650(15) 0.0465(14) 0.0517(14) 0.0039(11) 0.0230(11) 0.0069(11)
    N1 0.0555(17) 0.0416(15) 0.0474(16) 0.0116(12) 0.0152(13) 0.0175(13)
    N2 0.0493(16) 0.0372(14) 0.0425(15) 0.0101(12) 0.0068(12) 0.0041(12)
    C1 0.0449(18) 0.0384(17) 0.0400(16) 0.0004(13) 0.0069(13) 0.0122(14)
    C2 0.0449(17) 0.0317(16) 0.0451(17) -0.0002(13) 0.0026(13) 0.0132(13)
    C3 0.0450(18) 0.0385(18) 0.062(2) 0.0048(14) 0.0081(16) 0.0162(16)
    C4 0.047(2) 0.045(2) 0.082(3) -0.0008(16) -0.0102(18) 0.025(2)
    C5 0.067(2) 0.0364(18) 0.059(2) -0.0093(16) -0.0156(18) 0.0191(17)
    C6 0.076(3) 0.0364(18) 0.051(2) 0.0046(17) 0.0001(18) 0.0063(15)
    C7 0.0463(18) 0.0387(18) 0.0507(19) 0.0068(14) 0.0017(15) 0.0102(15)
    C8 0.100(4) 0.059(3) 0.082(3) -0.013(2) -0.036(3) 0.019(2)
    C9 0.0417(17) 0.0466(19) 0.0370(16) 0.0020(14) 0.0028(13) 0.0035(14)
    C10 0.0392(16) 0.0446(18) 0.0352(15) 0.0013(13) 0.0022(12) 0.0084(13)
    C11 0.056(2) 0.050(2) 0.055(2) 0.0112(16) 0.0145(16) 0.0217(17)
    C12 0.059(2) 0.056(2) 0.059(2) 0.0196(17) 0.0222(18) 0.0187(19)
    C13 0.0469(19) 0.066(2) 0.050(2) 0.0074(17) 0.0112(15) 0.0227(18)
    C14 0.076(3) 0.059(2) 0.075(3) 0.009(2) 0.031(2) 0.031(2)
    C15 0.066(2) 0.045(2) 0.063(2) 0.0092(17) 0.0198(19) 0.0133(18)
    C16 0.065(2) 0.090(3) 0.068(3) 0.015(2) 0.028(2) 0.033(2)
    C17 0.068(2) 0.050(2) 0.053(2) 0.0179(17) 0.0216(18) 0.0189(17)
    C18 0.066(2) 0.066(3) 0.052(2) 0.0174(19) 0.0237(18) 0.0201(19)
    C19 0.066(2) 0.070(3) 0.064(2) 0.004(2) 0.023(2) 0.029(2)
    C20 0.071(2) 0.048(2) 0.068(2) 0.0028(18) 0.018(2) 0.0268(19)
    C21 0.0435(18) 0.0357(17) 0.0495(18) 0.0037(13) 0.0053(14) 0.0129(14)
    C22 0.0453(18) 0.0346(17) 0.0486(18) 0.0016(13) 0.0036(14) 0.0105(14)
    C23 0.080(3) 0.040(2) 0.082(3) 0.0076(19) 0.016(2) 0.019(2)
    C24 0.089(3) 0.036(2) 0.093(3) 0.015(2) 0.010(3) 0.011(2)
    C25 0.087(3) 0.050(2) 0.071(3) 0.030(2) 0.018(2) 0.001(2)
    C26 0.069(2) 0.048(2) 0.057(2) 0.0158(18) 0.0149(18) 0.0071(17)
loop_
    _geom_bond_atom_site_label_1
    _geom_bond_atom_site_label_2
    _geom_bond_site_symmetry_2
    _geom_bond_distance
    _geom_bond_publ_flag
    Pb1 O1 . 2.333(2) y
    Pb1 O3 . 2.418(2) y
    Pb1 N2 . 2.608(3) y
    Pb1 O2 . 2.644(2) y
    Pb1 N1 . 2.656(3) y
    Pb1 O4 . 2.701(2) y
    O1 C1 . 1.282(4) ?
    O2 C1 . 1.239(4) ?
    O3 C9 . 1.277(4) ?
    O4 C9 . 1.240(4) ?
    N1 C17 . 1.335(4) ?
    N1 C21 . 1.339(4) ?
    N2 C26 . 1.333(4) ?
    N2 C22 . 1.345(4) ?
    C1 C2 . 1.500(4) ?
    C2 C7 . 1.384(4) ?
    C2 C3 . 1.385(4) ?
    C3 C4 . 1.379(5) ?
    C3 H3A . 0.9300 ?
    C4 C5 . 1.375(5) ?
    C4 H4A . 0.9300 ?
    C5 C6 . 1.377(5) ?
    C5 C8 . 1.508(5) ?
    C6 C7 . 1.383(5) ?
    C6 H6A . 0.9300 ?
    C7 H7A . 0.9300 ?
    C8 H8A . 0.9600 ?
    C8 H8B . 0.9600 ?
    C8 H8C . 0.9600 ?
    C9 C10 . 1.490(4) ?
    C10 C15 . 1.379(5) ?
    C10 C11 . 1.386(4) ?
    C11 C12 . 1.383(5) ?
    C11 H11A . 0.9300 ?
    C12 C13 . 1.378(5) ?
    C12 H12A . 0.9300 ?
    C13 C14 . 1.389(5) ?
    C13 C16 . 1.509(5) ?
    C14 C15 . 1.376(5) ?
    C14 H14A . 0.9300 ?
    C15 H15A . 0.9300 ?
    C16 H16A . 0.9600 ?
    C16 H16B . 0.9600 ?
    C16 H16C . 0.9600 ?
    C17 C18 . 1.378(5) ?
    C17 H17A . 0.9300 ?
    C18 C19 . 1.358(5) ?
    C18 H18A . 0.9300 ?
    C19 C20 . 1.384(5) ?
    C19 H19A . 0.9300 ?
    C20 C21 . 1.378(5) ?
    C20 H20A . 0.9300 ?
    C21 C22 . 1.486(5) ?
    C22 C23 . 1.382(5) ?
    C23 C24 . 1.372(6) ?
    C23 H23A . 0.9300 ?
    C24 C25 . 1.359(6) ?
    C24 H24A . 0.9300 ?
    C25 C26 . 1.372(5) ?
    C25 H25A . 0.9300 ?
    C26 H26A . 0.9300 ?
loop_
    _geom_angle_atom_site_label_1
    _geom_angle_atom_site_label_2
    _geom_angle_atom_site_label_3
    _geom_angle_site_symmetry_1
    _geom_angle_site_symmetry_3
    _geom_angle
    _geom_angle_publ_flag
    O1 Pb1 O3 . . 84.31(9) ?
    O1 Pb1 N2 . . 83.74(8) ?
    O3 Pb1 N2 . . 77.33(8) ?
    O1 Pb1 O2 . . 52.25(7) ?
    O3 Pb1 O2 . . 121.72(8) ?
    N2 Pb1 O2 . . 124.68(8) ?
    O1 Pb1 N1 . . 79.77(8) ?
    O3 Pb1 N1 . . 137.27(8) ?
    N2 Pb1 N1 . . 61.75(8) ?
    O2 Pb1 N1 . . 77.17(8) ?
    O1 Pb1 O4 . . 82.72(8) ?
    O3 Pb1 O4 . . 50.77(8) ?
    N2 Pb1 O4 . . 127.29(8) ?
    O2 Pb1 O4 . . 83.26(7) ?
    N1 Pb1 O4 . . 159.20(9) ?
    C1 O1 Pb1 . . 99.27(19) ?
    C1 O2 Pb1 . . 85.80(18) ?
    C9 O3 Pb1 . . 99.36(19) ?
    C9 O4 Pb1 . . 87.0(2) ?
    C17 N1 C21 . . 118.3(3) ?
    C17 N1 Pb1 . . 119.9(2) ?
    C21 N1 Pb1 . . 121.1(2) ?
    C26 N2 C22 . . 118.0(3) ?
    C26 N2 Pb1 . . 119.3(2) ?
    C22 N2 Pb1 . . 122.6(2) ?
    O2 C1 O1 . . 122.5(3) ?
    O2 C1 C2 . . 119.8(3) ?
    O1 C1 C2 . . 117.7(3) ?
    C7 C2 C3 . . 118.6(3) ?
    C7 C2 C1 . . 119.6(3) ?
    C3 C2 C1 . . 121.8(3) ?
    C4 C3 C2 . . 120.3(3) ?
    C4 C3 H3A . . 119.9 ?
    C2 C3 H3A . . 119.9 ?
    C5 C4 C3 . . 121.7(3) ?
    C5 C4 H4A . . 119.2 ?
    C3 C4 H4A . . 119.2 ?
    C4 C5 C6 . . 117.7(3) ?
    C4 C5 C8 . . 120.4(4) ?
    C6 C5 C8 . . 121.9(4) ?
    C5 C6 C7 . . 121.6(3) ?
    C5 C6 H6A . . 119.2 ?
    C7 C6 H6A . . 119.2 ?
    C6 C7 C2 . . 120.1(3) ?
    C6 C7 H7A . . 120.0 ?
    C2 C7 H7A . . 120.0 ?
    C5 C8 H8A . . 109.5 ?
    C5 C8 H8B . . 109.5 ?
    H8A C8 H8B . . 109.5 ?
    C5 C8 H8C . . 109.5 ?
    H8A C8 H8C . . 109.5 ?
    H8B C8 H8C . . 109.5 ?
    O4 C9 O3 . . 122.8(3) ?
    O4 C9 C10 . . 120.4(3) ?
    O3 C9 C10 . . 116.8(3) ?
    C15 C10 C11 . . 118.0(3) ?
    C15 C10 C9 . . 120.4(3) ?
    C11 C10 C9 . . 121.6(3) ?
    C12 C11 C10 . . 121.2(3) ?
    C12 C11 H11A . . 119.4 ?
    C10 C11 H11A . . 119.4 ?
    C13 C12 C11 . . 121.0(3) ?
    C13 C12 H12A . . 119.5 ?
    C11 C12 H12A . . 119.5 ?
    C12 C13 C14 . . 117.4(3) ?
    C12 C13 C16 . . 120.5(3) ?
    C14 C13 C16 . . 122.1(3) ?
    C15 C14 C13 . . 121.8(4) ?
    C15 C14 H14A . . 119.1 ?
    C13 C14 H14A . . 119.1 ?
    C14 C15 C10 . . 120.6(3) ?
    C14 C15 H15A . . 119.7 ?
    C10 C15 H15A . . 119.7 ?
    C13 C16 H16A . . 109.5 ?
    C13 C16 H16B . . 109.5 ?
    H16A C16 H16B . . 109.5 ?
    C13 C16 H16C . . 109.5 ?
    H16A C16 H16C . . 109.5 ?
    H16B C16 H16C . . 109.5 ?
    N1 C17 C18 . . 123.3(3) ?
    N1 C17 H17A . . 118.4 ?
    C18 C17 H17A . . 118.4 ?
    C19 C18 C17 . . 118.5(4) ?
    C19 C18 H18A . . 120.7 ?
    C17 C18 H18A . . 120.7 ?
    C18 C19 C20 . . 118.9(3) ?
    C18 C19 H19A . . 120.5 ?
    C20 C19 H19A . . 120.5 ?
    C21 C20 C19 . . 119.8(3) ?
    C21 C20 H20A . . 120.1 ?
    C19 C20 H20A . . 120.1 ?
    N1 C21 C20 . . 121.1(3) ?
    N1 C21 C22 . . 116.7(3) ?
    C20 C21 C22 . . 122.2(3) ?
    N2 C22 C23 . . 120.9(3) ?
    N2 C22 C21 . . 117.2(3) ?
    C23 C22 C21 . . 121.9(3) ?
    C24 C23 C22 . . 120.4(4) ?
    C24 C23 H23A . . 119.8 ?
    C22 C23 H23A . . 119.8 ?
    C25 C24 C23 . . 118.1(4) ?
    C25 C24 H24A . . 120.9 ?
    C23 C24 H24A . . 120.9 ?
    C24 C25 C26 . . 119.6(4) ?
    C24 C25 H25A . . 120.2 ?
    C26 C25 H25A . . 120.2 ?
    N2 C26 C25 . . 122.9(4) ?
    N2 C26 H26A . . 118.6 ?
    C25 C26 H26A . . 118.6 ?
