# Supplementary material for: (2,2′-Bipyridine-κ2 N,N′)bis­(4-methyl­benzoato-κ2 O,O′)lead(II)
Source: Acta Crystallogr Sect E Struct Rep Online. 2010 Feb 13;66(Pt 3):m298. doi: 10.1107/S1600536810005544 (PMC2983694; doi:10.1107/S1600536810005544)
Supplement: Supplementary file 2 [file e-66-0m298-Isup2.hkl]

# 
# h,k,l, Fc-squared, Fo-squared, sigma(Fo-squared) and status flag 
# 
data_I
_shelx_title ' z in  P-1' 
_shelx_refln_list_code          4 
_shelx_F_calc_maximum      278.89 
_exptl_crystal_F_000       612.00 
_reflns_d_resolution_high  0.7632 
 
loop_ 
 _symmetry_equiv_pos_as_xyz 
 'x, y, z' 
 '-x, -y, -z' 
 
_cell_length_a     9.5510 
_cell_length_b    10.0805 
_cell_length_c    13.2483 
_cell_angle_alpha 109.865 
_cell_angle_beta   97.322 
_cell_angle_gamma  90.643 
 
_shelx_F_squared_multiplier     1.000 
 
loop_ 
 _refln_index_h 
 _refln_index_k 
 _refln_index_l 
 _refln_F_squared_calc 
 _refln_F_squared_meas 
 _refln_F_squared_sigma 
 _refln_observed_status 
   1   0   0    32823.55    26714.87   1577.18 o 
   2   0   0    21881.08    21461.39    309.32 o 
   3   0   0     4530.66     4505.07     68.38 o 
   4   0   0    12210.62    12569.75    184.89 o 
   5   0   0    10278.22    10116.61    151.56 o 
   6   0   0     5800.22     5871.71     92.57 o 
   7   0   0     3119.89     3066.56     54.10 o 
   8   0   0     1319.60     1283.92     77.88 o 
   9   0   0     1205.36     1295.50     66.90 o 
  10   0   0      883.18      962.13     66.11 o 
  11   0   0      330.47      332.84     33.07 o 
  12   0   0      171.34      194.17     43.82 o 
 -12   1   0      265.04      331.36     37.06 o 
 -11   1   0      835.56      840.49    149.22 o 
 -10   1   0      913.42      913.64     45.14 o 
  -9   1   0     1640.03     1629.18     44.33 o 
  -8   1   0     2469.23     2493.97     72.31 o 
  -7   1   0     4242.92     4193.29     82.22 o 
  -6   1   0     7544.26     7486.45    115.83 o 
  -5   1   0    10515.49    10871.23    162.49 o 
  -4   1   0     5282.84     5190.42     92.37 o 
  -3   1   0     6777.34     6906.10    103.07 o 
  -2   1   0     6800.97     7240.65    191.53 o 
  -1   1   0    38785.11    33751.74   1067.66 o 
   0   1   0    24816.90    20346.04   1435.14 o 
   1   1   0     4457.78     4648.63     97.16 o 
   2   1   0     7926.83     8076.61    118.22 o 
   3   1   0     4699.27     4732.41     71.81 o 
   4   1   0     5007.01     5058.43     77.76 o 
   5   1   0     2962.65     2957.72     49.33 o 
   6   1   0      985.92      979.29     22.55 o 
   7   1   0       58.91       58.46      8.43 o 
   8   1   0      141.40      129.82     13.77 o 
   9   1   0      277.01      290.45     34.29 o 
  10   1   0       67.82       69.18     18.49 o 
  11   1   0        6.19       43.07     31.73 o 
  12   1   0        0.59      -30.22     30.22 o 
 -12   2   0      179.25      186.88     33.36 o 
 -11   2   0      714.89      813.02     48.05 o 
 -10   2   0      600.62      692.57     41.66 o 
  -9   2   0      794.90      872.62     42.47 o 
  -8   2   0      532.66      591.14     24.32 o 
  -7   2   0      672.70      670.75     45.02 o 
  -6   2   0      526.54      546.59     16.29 o 
  -5   2   0      173.98      170.04     12.10 o 
  -4   2   0     2067.17     2134.36     37.10 o 
  -3   2   0       27.55       48.93     14.03 o 
  -2   2   0     2287.32     2347.39     38.42 o 
  -1   2   0       72.78      100.52      5.09 o 
   0   2   0      596.52      621.02     12.62 o 
   1   2   0     1353.90     1463.26     27.56 o 
   2   2   0      136.16      132.01      5.32 o 
   3   2   0        4.98       11.04      4.03 o 
   4   2   0       34.22       35.48      4.71 o 
   5   2   0      313.65      305.56     11.42 o 
   6   2   0      946.69      928.11     27.26 o 
   7   2   0     1245.88     1234.87     28.04 o 
   8   2   0      324.16      319.26     15.33 o 
   9   2   0      198.48      207.99     20.03 o 
  10   2   0      364.46      386.44     30.60 o 
  11   2   0      245.88      165.46     36.27 o 
  12   2   0      154.34      152.62     43.07 o 
 -12   3   0       33.22       42.14     36.64 o 
 -11   3   0      101.67       87.83     26.70 o 
 -10   3   0       31.94       60.08     44.58 o 
  -9   3   0       38.61       49.92     21.06 o 
  -8   3   0       83.53      116.25     19.99 o 
  -7   3   0      188.53      190.09     22.87 o 
  -6   3   0      708.04      725.95     24.23 o 
  -5   3   0      560.80      516.89     21.48 o 
  -4   3   0     2684.73     2812.78     48.13 o 
  -3   3   0     2975.16     3084.66     58.57 o 
  -2   3   0     1675.39     1681.29     30.63 o 
  -1   3   0     7894.01     8179.83    123.34 o 
   0   3   0     6293.31     6542.93    104.47 o 
   1   3   0     5004.56     4990.45    142.42 o 
   2   3   0     4730.54     4888.21     86.68 o 
   3   3   0     4323.00     4342.67     67.75 o 
   4   3   0     7399.00     7528.54    114.28 o 
   5   3   0     5803.79     5640.47     88.62 o 
   6   3   0     3415.24     3361.71     57.58 o 
   7   3   0     2496.39     2432.99     52.48 o 
   8   3   0     1124.71     1173.25     33.73 o 
   9   3   0     1857.59     1859.21     57.95 o 
  10   3   0      665.11      714.92     37.89 o 
  11   3   0      405.53      460.12     46.09 o 
 -11   4   0      227.22      242.10     38.15 o 
 -10   4   0      657.09      647.85     43.82 o 
  -9   4   0      570.45      548.13     36.59 o 
  -8   4   0      926.88      963.66     46.47 o 
  -7   4   0     1985.77     2060.39     50.17 o 
  -6   4   0     3349.63     3513.09     72.37 o 
  -5   4   0     4569.55     4671.43     76.77 o 
  -4   4   0     9085.36     9574.88    146.23 o 
  -3   4   0     7080.51     7073.42    110.00 o 
  -2   4   0    12651.85    12652.25    189.48 o 
  -1   4   0    13404.89    13622.83    202.98 o 
   0   4   0    17347.55    17728.13    260.53 o 
   1   4   0    19649.55    20034.09    592.26 o 
   2   4   0    16267.77    16153.48    237.40 o 
   3   4   0    11407.50    11295.17    168.52 o 
   4   4   0    10854.09    11068.10    166.25 o 
   5   4   0     2841.33     2807.66     49.03 o 
   6   4   0     2717.60     2731.19     57.08 o 
   7   4   0     1919.66     1886.14     44.76 o 
   8   4   0     1941.81     1967.33     47.69 o 
   9   4   0      499.66      526.16     38.36 o 
  10   4   0      356.66      357.37     40.04 o 
  11   4   0      127.51      153.37     34.00 o 
 -11   5   0      542.68      602.39     44.59 o 
 -10   5   0      722.03      827.76     49.12 o 
  -9   5   0      921.65      901.25     46.44 o 
  -8   5   0     1266.86     1347.08     53.67 o 
  -7   5   0     2750.91     2700.51     88.02 o 
  -6   5   0     3523.22     3548.79     74.95 o 
  -5   5   0     7728.21     7775.05    142.68 o 
  -4   5   0     8957.02     9304.40    193.89 o 
  -3   5   0     7525.95     7308.85    115.39 o 
  -2   5   0     6959.74     7149.56    112.80 o 
  -1   5   0     8176.62     8296.45    128.66 o 
   0   5   0     7115.27     7319.79    113.55 o 
   1   5   0     6748.15     6785.46    105.48 o 
   2   5   0     5494.40     5419.49     85.90 o 
   3   5   0     3799.60     3741.72     62.05 o 
   4   5   0     1044.88     1106.55     35.56 o 
   5   5   0     1114.80     1112.81     30.66 o 
   6   5   0     1046.80     1066.50     31.11 o 
   7   5   0      916.93      942.85     30.89 o 
   8   5   0      115.44      126.84     19.14 o 
   9   5   0      189.35      198.39     22.97 o 
  10   5   0       44.27       46.84     30.22 o 
  11   5   0        3.61       -2.27     28.71 o 
 -11   6   0      391.62      423.25     42.65 o 
 -10   6   0      501.07      446.41     38.17 o 
  -9   6   0      581.78      535.40     39.26 o 
  -8   6   0      774.72      812.84     43.23 o 
  -7   6   0      891.20      774.78     40.87 o 
  -6   6   0      740.84      729.09     36.57 o 
  -5   6   0      119.73      101.63     13.53 o 
  -4   6   0      756.08      752.10     22.35 o 
  -3   6   0     1283.65     1242.51     29.36 o 
  -2   6   0     2197.03     2253.94     44.00 o 
  -1   6   0      374.14      361.74     14.88 o 
   0   6   0      119.55      112.81      9.43 o 
   1   6   0      175.04      189.22     10.64 o 
   2   6   0       55.46       43.83      7.28 o 
   3   6   0       22.75       43.74     12.80 o 
   4   6   0       12.11       17.14      7.32 o 
   5   6   0      105.88      126.12     18.07 o 
   6   6   0        1.48       -1.17     14.09 o 
   7   6   0       87.57       93.06     23.04 o 
   8   6   0       18.25       28.67     17.07 o 
   9   6   0       68.46       64.88     20.28 o 
  10   6   0       60.66       21.15     29.47 o 
 -10   7   0       10.52        4.92     34.75 o 
  -9   7   0       63.88       50.15     25.09 o 
  -8   7   0       66.14       88.67     39.29 o 
  -7   7   0       13.54        9.82     19.77 o 
  -6   7   0      765.83      679.95     37.66 o 
  -5   7   0      183.28      209.00     25.75 o 
  -4   7   0       11.56        7.70      9.16 o 
  -3   7   0       44.28       55.83     10.41 o 
  -2   7   0      678.43      710.59     22.27 o 
  -1   7   0      910.23      947.18     25.63 o 
   0   7   0     1349.69     1396.63     37.95 o 
   1   7   0      730.13      709.77     23.23 o 
   2   7   0      692.43      738.93     55.57 o 
   3   7   0     1270.23     1327.11    105.40 o 
   4   7   0     2252.68     2436.41    101.24 o 
   5   7   0     1098.24     1013.66     42.98 o 
   6   7   0      810.62      783.67     38.99 o 
   7   7   0      670.85      683.78     38.42 o 
   8   7   0      455.24      451.01     57.04 o 
   9   7   0      310.23      306.30     30.97 o 
  -9   8   0      228.95      225.38     33.36 o 
  -8   8   0      350.35      380.27     34.68 o 
  -7   8   0     1085.30     1033.32     49.93 o 
  -6   8   0      847.00      921.46     58.55 o 
  -5   8   0      686.72      728.46     89.15 o 
  -4   8   0      769.84      809.32     37.66 o 
  -3   8   0     1086.77     1168.43     37.30 o 
  -2   8   0     2241.59     2303.91     58.86 o 
  -1   8   0     3059.40     3078.90     58.48 o 
   0   8   0     4862.95     5116.47    101.35 o 
   1   8   0     1711.07     1926.54     63.01 o 
   2   8   0     2581.29     2793.84    107.29 o 
   3   8   0     2723.56     3030.26    192.28 o 
   4   8   0     2404.65     2528.99     87.64 o 
   5   8   0     1455.07     1429.56     56.09 o 
   6   8   0     1112.51     1042.31     47.81 o 
   7   8   0      545.14      539.66     56.29 o 
   8   8   0      387.45      374.28     34.92 o 
   9   8   0      195.25      216.04     32.04 o 
  -9   9   0      443.67      447.69     40.56 o 
  -8   9   0      692.96      718.75     46.48 o 
  -7   9   0     1162.65     1121.48     57.04 o 
  -6   9   0     1451.36     1253.50     87.26 o 
  -5   9   0     1743.26     1688.76    112.57 o 
  -4   9   0     1706.83     1658.53     57.70 o 
  -3   9   0     2188.99     2275.08     77.65 o 
  -2   9   0     2386.04     2503.87     51.99 o 
  -1   9   0     2624.89     2779.46     80.62 o 
   0   9   0     2251.06     2390.85     74.25 o 
   1   9   0     1089.48     1138.16     48.58 o 
   2   9   0     1852.30     2054.01     69.93 o 
   3   9   0     1739.01     1879.77     95.20 o 
   4   9   0      696.17      776.91     44.59 o 
   5   9   0      575.56      584.23     39.97 o 
   6   9   0      265.26      296.95     33.77 o 
   7   9   0      257.47      281.53     33.61 o 
   8   9   0      115.34       81.43     27.23 o 
  -7  10   0      465.70      379.69     36.06 o 
  -6  10   0      406.87      342.86     32.77 o 
  -5  10   0      498.27      463.53     34.99 o 
  -4  10   0      608.82      586.29     50.62 o 
  -3  10   0      474.07      432.17     46.09 o 
  -2  10   0      398.19      445.18     31.47 o 
  -1  10   0      200.65      179.78     48.73 o 
   0  10   0      213.34      244.40     28.18 o 
   1  10   0      128.42      152.90     25.58 o 
   2  10   0      592.75      677.39     42.98 o 
   3  10   0       13.88       11.30     21.35 o 
   4  10   0      126.76      137.28     28.04 o 
   5  10   0       42.48       77.18     27.23 o 
   6  10   0       18.95        0.71     24.02 o 
  -6  11   0        9.60       27.20     34.75 o 
  -5  11   0        1.55      -18.89     28.71 o 
  -2  11   0       37.69       54.39     43.07 o 
  -1  11   0       48.66       80.05     24.27 o 
   0  11   0      139.88      189.30     29.02 o 
   1  11   0      109.83      143.27     27.51 o 
   2  11   0      322.21      330.17     34.97 o 
   3  11   0       50.28       67.98     28.01 o 
   4  11   0       81.94      106.42     29.37 o 
   5  11   0       93.39      107.63     40.42 o 
  -1  12   0      466.11      521.24     39.35 o 
   0  12   0      413.45      447.12     38.15 o 
   1  12   0      628.35      743.71     47.94 o 
   2  12   0      295.86      350.69     38.20 o 
  -3 -12   1       20.58       29.36     26.98 o 
  -2 -12   1       15.74      -14.16     47.60 o 
  -1 -12   1       12.48       13.02     22.90 o 
   0 -12   1       31.41       20.14     23.49 o 
   1 -12   1       33.44       45.33     29.47 o 
  -5 -11   1       86.43       99.55     29.56 o 
  -4 -11   1       30.22       44.24     27.23 o 
  -3 -11   1      107.67      168.89     29.90 o 
  -2 -11   1      511.00      507.90     38.13 o 
  -1 -11   1      523.22      570.47     39.26 o 
   0 -11   1      437.38      480.40     35.07 o 
   1 -11   1      445.16      461.11     34.21 o 
   2 -11   1      718.20      741.93     51.38 o 
   5 -11   1      911.07      933.84     71.78 o 
   6 -11   1      777.51      751.51     45.37 o 
  -7 -10   1      243.07      213.08     33.11 o 
  -6 -10   1      267.97      339.58     35.99 o 
  -5 -10   1      385.69      416.16     37.06 o 
  -4 -10   1      803.10      898.92     47.71 o 
  -3 -10   1     1415.78     1530.95    120.89 o 
  -2 -10   1     1542.00     1663.94     63.03 o 
  -1 -10   1     1419.28     1444.14     56.85 o 
   0 -10   1      966.29     1080.26     46.56 o 
   1 -10   1     1987.87     2187.05    116.73 o 
   2 -10   1     1947.67     2060.18     94.24 o 
   3 -10   1     1659.50     1640.56     56.98 o 
   4 -10   1     1069.19     1132.09     49.31 o 
   5 -10   1     1210.50     1174.79     51.81 o 
   6 -10   1      739.84      779.03     43.54 o 
   7 -10   1      734.33      740.82     45.56 o 
   8 -10   1      410.57      513.26     78.95 o 
  -8  -9   1      376.08      379.30     36.06 o 
  -7  -9   1      335.18      298.70     32.32 o 
  -6  -9   1      617.43      582.34     38.99 o 
  -5  -9   1      981.01      998.33    107.29 o 
  -4  -9   1     1479.07     1443.83     81.60 o 
  -3  -9   1     1642.77     1560.93     83.86 o 
  -2  -9   1     2008.81     2129.95     69.45 o 
  -1  -9   1     1149.64     1197.16     49.01 o 
   0  -9   1     1706.92     1874.39     49.86 o 
   1  -9   1     2424.22     2603.09     98.24 o 
   2  -9   1     1423.17     1527.88     70.67 o 
   3  -9   1      825.15      893.12     29.55 o 
   4  -9   1      417.81      447.25     30.72 o 
   5  -9   1       45.52       59.45     20.22 o 
   6  -9   1      172.32      182.67     26.18 o 
   7  -9   1      283.36      291.28     32.29 o 
   8  -9   1       71.66       76.35     27.72 o 
   9  -9   1       12.67       10.11     26.70 o 
  -9  -8   1      170.36      160.73     28.25 o 
  -8  -8   1      125.38       87.35     23.23 o 
  -7  -8   1      154.99      191.60     26.98 o 
  -6  -8   1      347.77      290.09     28.01 o 
  -5  -8   1      458.07      489.08     70.64 o 
  -4  -8   1      408.18      393.57     44.20 o 
  -3  -8   1       63.28       97.81     22.67 o 
  -2  -8   1      137.89      137.69     15.07 o 
  -1  -8   1        6.22       -5.02     10.51 o 
   0  -8   1      324.12      331.28     19.72 o 
   1  -8   1      273.77      296.79     15.73 o 
   2  -8   1       32.16       11.54      9.98 o 
   3  -8   1      118.30       89.92     12.20 o 
   4  -8   1      871.60      843.42     30.89 o 
   5  -8   1      159.27      169.72     23.49 o 
   6  -8   1      107.82       72.49     21.10 o 
   7  -8   1      131.33      112.67     24.27 o 
   8  -8   1      263.44      228.70     40.42 o 
   9  -8   1      120.52      105.03     29.08 o 
  10  -8   1       91.03       74.61     30.10 o 
 -10  -7   1       16.30      -26.44     26.44 o 
  -9  -7   1       29.83       59.93     21.73 o 
  -8  -7   1      110.97      145.46     22.97 o 
  -7  -7   1       91.17       88.05     20.03 o 
  -6  -7   1      154.19      152.62     24.93 o 
  -5  -7   1      265.50      271.24     38.15 o 
  -4  -7   1      766.00      751.58     49.37 o 
  -3  -7   1      731.80      745.60     31.03 o 
  -2  -7   1     1346.71     1338.92     42.18 o 
  -1  -7   1     1547.55     1558.73     63.77 o 
   0  -7   1      340.03      333.33     14.72 o 
   1  -7   1     3480.98     3631.40     64.49 o 
   2  -7   1     2745.85     2842.93     53.73 o 
   3  -7   1     2501.66     2571.46     57.70 o 
   4  -7   1     1999.02     1976.88     42.02 o 
   5  -7   1     3672.86     3551.22    109.55 o 
   6  -7   1     4438.41     4141.08    110.58 o 
   7  -7   1     2481.86     2406.19     91.80 o 
   8  -7   1     1788.85     1712.16     65.25 o 
   9  -7   1      639.76      611.00     42.41 o 
  10  -7   1      622.57      598.33     44.19 o 
 -10  -6   1      160.09      190.39     38.53 o 
  -9  -6   1      401.94      394.88     30.69 o 
  -8  -6   1      654.50      664.76    109.93 o 
  -7  -6   1     1658.65     1699.02     49.91 o 
  -6  -6   1     1591.03     1609.99     41.57 o 
  -5  -6   1     2394.06     2336.41     54.03 o 
  -4  -6   1     1495.11     1503.38     50.19 o 
  -3  -6   1     5785.68     5831.11    108.73 o 
  -2  -6   1     3893.32     3906.77     65.33 o 
  -1  -6   1     4506.04     4253.14     70.64 o 
   0  -6   1     8466.02     8524.46    132.23 o 
   1  -6   1     9800.12    10014.78    154.23 o 
   2  -6   1     6894.71     6954.55    111.02 o 
   3  -6   1     4836.51     4769.28     80.05 o 
   4  -6   1     5631.02     5537.85     91.50 o 
   5  -6   1     5839.91     5761.75    140.24 o 
   6  -6   1     3983.72     3958.33    104.97 o 
   7  -6   1     3083.27     2956.74     87.08 o 
   8  -6   1     1611.75     1594.70     61.03 o 
   9  -6   1      861.84      832.66     55.91 o 
  10  -6   1      654.16      630.12     59.69 o 
  11  -6   1      350.01      380.20     40.31 o 
 -11  -5   1      150.43      172.26     37.78 o 
 -10  -5   1      433.83      443.50     45.33 o 
  -9  -5   1      962.46      989.55     34.44 o 
  -8  -5   1     2366.87     2259.27     79.73 o 
  -7  -5   1     1665.69     1702.21     42.86 o 
  -6  -5   1     2678.77     2574.57     55.90 o 
  -5  -5   1     2898.42     2916.56     60.08 o 
  -4  -5   1     6788.79     6689.92    120.96 o 
  -3  -5   1     9834.92    10036.73    151.72 o 
  -2  -5   1     4844.75     4697.47     74.95 o 
  -1  -5   1     6310.20     6140.19     95.78 o 
   0  -5   1     3653.38     3418.75     57.54 o 
   1  -5   1     4937.08     4966.63     80.42 o 
   2  -5   1     5946.45     5838.81     93.19 o 
   3  -5   1     3347.13     3366.33     58.28 o 
   4  -5   1     4041.66     4048.61     68.52 o 
   5  -5   1     2265.89     2263.18     48.30 o 
   6  -5   1      909.09      899.58     39.24 o 
   7  -5   1      268.31      262.53     25.04 o 
   8  -5   1       98.37       92.10     21.35 o 
   9  -5   1      113.15      157.38     46.47 o 
  10  -5   1      186.10      167.52     29.65 o 
  11  -5   1       71.19       88.64     30.18 o 
 -11  -4   1      201.09      234.97     37.02 o 
 -10  -4   1      622.04      618.00     34.73 o 
  -9  -4   1     1022.38     1028.82     60.44 o 
  -8  -4   1      438.96      440.82     21.35 o 
  -7  -4   1     1009.18      935.99     28.02 o 
  -6  -4   1     1693.31     1707.79     39.80 o 
  -5  -4   1     3314.65     3366.64     65.80 o 
  -4  -4   1     4170.77     4218.68     67.56 o 
  -3  -4   1     4493.76     4622.79     72.53 o 
  -2  -4   1      947.43      916.07     21.05 o 
  -1  -4   1     1057.74     1101.95     21.73 o 
   0  -4   1       27.14       29.83      4.91 o 
   1  -4   1       47.92       59.44      6.19 o 
   2  -4   1       90.52       92.91      7.05 o 
   3  -4   1       26.63       24.83      5.57 o 
   4  -4   1      354.99      389.34     13.53 o 
   5  -4   1      328.75      352.73     22.46 o 
   6  -4   1      351.55      348.02     26.11 o 
   7  -4   1      230.66      220.73     22.66 o 
   8  -4   1      119.32       84.70     20.30 o 
   9  -4   1       24.81       44.82     23.42 o 
  10  -4   1      133.26      123.54     30.60 o 
  11  -4   1      152.24      136.01     30.18 o 
 -11  -3   1       54.52       60.25     32.87 o 
 -10  -3   1       88.52       35.44     17.61 o 
  -9  -3   1        6.30       26.63     15.47 o 
  -8  -3   1       55.58       71.19     11.27 o 
  -7  -3   1       80.88       77.26     10.53 o 
  -6  -3   1       22.51       26.82      7.02 o 
  -5  -3   1      132.24      176.81      9.25 o 
  -4  -3   1      272.34      254.81      9.87 o 
  -3  -3   1     1164.15     1213.60     22.55 o 
  -2  -3   1     1321.57     1314.90     44.63 o 
  -1  -3   1     3062.26     3109.61     55.18 o 
   0  -3   1     3030.33     3164.76     50.46 o 
   1  -3   1     1996.37     2002.73     34.45 o 
   2  -3   1     1961.95     1935.82     38.45 o 
   3  -3   1     3714.98     3746.06     59.67 o 
   4  -3   1     2563.52     2591.53     50.51 o 
   5  -3   1     5954.43     6056.38    116.69 o 
   6  -3   1     5336.50     5583.95     97.82 o 
   7  -3   1     2842.98     2980.70     64.03 o 
   8  -3   1     1521.21     1603.18     86.13 o 
   9  -3   1     1495.44     1465.04     57.16 o 
  10  -3   1      849.61      921.86     48.00 o 
  11  -3   1      749.89      854.96     50.62 o 
  12  -3   1      345.88      384.28     40.51 o 
 -12  -2   1       51.69       91.42     36.27 o 
 -11  -2   1      105.83      107.61     21.90 o 
 -10  -2   1      368.21      353.44     27.48 o 
  -9  -2   1      562.10      555.36     29.65 o 
  -8  -2   1     1468.41     1457.48     39.20 o 
  -7  -2   1     1242.77     1186.80     36.36 o 
  -6  -2   1     3374.03     3397.14     62.38 o 
  -5  -2   1     5325.45     5310.38     83.22 o 
  -4  -2   1     7818.04     7882.06    118.53 o 
  -3  -2   1     8051.22     8204.42    142.14 o 
  -2  -2   1     5875.12     5979.29    116.11 o 
  -1  -2   1     3422.60     3453.06     73.48 o 
   0  -2   1     4934.01     5004.00     74.89 o 
   1  -2   1    50391.41    46107.86    939.70 o 
   2  -2   1    19137.69    19148.61    246.77 o 
   3  -2   1    13500.12    14287.58    241.94 o 
   4  -2   1     7649.47     7736.06    130.75 o 
   5  -2   1    14702.94    15523.48    265.29 o 
   6  -2   1     7166.15     6987.50    109.47 o 
   7  -2   1     4240.16     4294.22     84.48 o 
   8  -2   1     2839.99     2825.31     81.46 o 
   9  -2   1     1298.99     1408.42     55.53 o 
  10  -2   1      868.12      878.00     46.93 o 
  11  -2   1      738.71      802.56     47.22 o 
  12  -2   1      259.00      397.00     61.20 o 
 -12  -1   1      262.57      341.50     47.60 o 
 -11  -1   1      566.52      554.56     34.31 o 
 -10  -1   1     1171.91     1209.17     45.80 o 
  -9  -1   1     1159.13     1313.13     62.50 o 
  -8  -1   1     2438.61     2493.25     84.41 o 
  -7  -1   1     2804.05     2800.08     50.24 o 
  -6  -1   1     8077.44     8084.92    124.13 o 
  -5  -1   1    12194.84    12455.70    185.09 o 
  -4  -1   1    11997.71    11950.92    176.32 o 
  -3  -1   1     8360.52     8640.98    127.56 o 
  -2  -1   1     7432.70     7336.74    107.75 o 
  -1  -1   1     7415.07     7932.39    238.99 o 
   0  -1   1    20822.68    19693.21    666.00 o 
   1  -1   1    13190.34    13466.77    435.57 o 
   2  -1   1     6106.19     6190.58     91.85 o 
   3  -1   1    10409.82    10834.24    184.19 o 
   4  -1   1    10364.60    10683.48    158.52 o 
   5  -1   1     4955.40     4864.10     76.97 o 
   6  -1   1     2854.99     2871.85     50.14 o 
   7  -1   1     1606.89     1594.99     40.88 o 
   8  -1   1      362.10      373.63     20.07 o 
   9  -1   1      298.60      364.59     35.13 o 
  10  -1   1      182.87      184.94     26.41 o 
  11  -1   1      134.24      143.40     33.24 o 
  12  -1   1       14.97       62.71     29.38 o 
 -12   0   1      299.32      321.10     47.60 o 
 -11   0   1      555.00      538.70     51.38 o 
 -10   0   1      984.69     1060.60     38.43 o 
  -9   0   1     1424.60     1400.73     56.64 o 
  -8   0   1     2352.12     2358.76     89.57 o 
  -7   0   1     3874.14     3952.19    133.91 o 
  -6   0   1     9135.27     9465.57    160.89 o 
  -5   0   1     4429.08     4445.61     70.39 o 
  -4   0   1     2056.45     2047.95     40.02 o 
  -3   0   1     8608.13     8565.03    126.58 o 
  -2   0   1    17922.96    17076.93    769.89 o 
  -1   0   1     6438.28     6618.17    186.35 o 
   1   0   1     2480.33     2621.33     45.15 o 
   2   0   1       47.50       58.62      3.29 o 
   3   0   1     1968.08     2012.72     33.08 o 
   4   0   1       18.80       18.89      4.10 o 
   5   0   1       20.45       16.95      5.04 o 
   6   0   1       35.96       35.28      6.66 o 
   7   0   1        1.25       -1.13      6.72 o 
   8   0   1       89.98       80.06     13.06 o 
   9   0   1       18.89       24.69     12.97 o 
  10   0   1       81.71      129.57     23.97 o 
  11   0   1       25.36       32.55     24.09 o 
  12   0   1       89.97       51.38     41.55 o 
 -12   1   1       83.15       95.45     27.95 o 
 -11   1   1      159.51      217.27     46.09 o 
 -10   1   1      550.55      573.39     70.26 o 
  -9   1   1       96.41       86.20     25.30 o 
  -8   1   1      401.47      388.53     19.44 o 
  -7   1   1      894.94      936.27     33.16 o 
  -6   1   1      387.53      381.61     15.92 o 
  -5   1   1       18.70       25.08      5.34 o 
  -4   1   1       75.96       91.91     10.14 o 
  -3   1   1      639.74      649.00     27.20 o 
  -2   1   1      436.54      443.48     15.49 o 
  -1   1   1     4680.67     4669.29     79.84 o 
   0   1   1      642.61      700.70     17.84 o 
   1   1   1     6340.88     6669.39    114.32 o 
   2   1   1     1089.48     1164.49     20.07 o 
   3   1   1      790.21      875.62     19.44 o 
   4   1   1      987.92      941.18     19.34 o 
   5   1   1     2002.65     2012.90     36.23 o 
   6   1   1     2005.60     2006.84     37.69 o 
   7   1   1     1882.45     1908.28     38.05 o 
   8   1   1     1302.93     1267.17     39.59 o 
   9   1   1      784.46      846.71     40.66 o 
  10   1   1      805.11      827.04     43.72 o 
  11   1   1      460.60      483.54     54.40 o 
  12   1   1      252.27      247.06     49.11 o 
 -12   2   1       23.46        3.92     26.88 o 
 -11   2   1        7.79      -16.67     22.42 o 
 -10   2   1      240.46      254.69     28.94 o 
  -9   2   1      802.41      779.01     36.16 o 
  -8   2   1      623.59      656.73     32.09 o 
  -7   2   1     1084.93     1101.05     32.82 o 
  -6   2   1     2161.98     2166.36     47.99 o 
  -5   2   1     3439.28     3541.20     58.39 o 
  -4   2   1     6230.99     6226.35     95.76 o 
  -3   2   1     7298.49     7470.75    112.60 o 
  -2   2   1     5731.69     5536.03    129.41 o 
  -1   2   1    14926.04    14822.99    532.24 o 
   0   2   1    13289.35    13350.81    194.78 o 
   1   2   1    23249.40    23621.55    341.73 o 
   2   2   1     4012.50     3834.29     67.55 o 
   3   2   1     7316.99     7415.53    111.14 o 
   4   2   1     8467.37     8328.57    125.48 o 
   5   2   1     6811.74     6853.86    105.67 o 
   6   2   1     4852.86     4774.87     77.57 o 
   7   2   1     2755.71     2749.16     54.74 o 
   8   2   1     2865.95     2928.28     74.92 o 
   9   2   1     1757.95     1769.26    134.49 o 
  10   2   1     1003.31     1070.83     45.28 o 
  11   2   1      372.00      398.17     49.87 o 
 -12   3   1      285.57      296.77     37.40 o 
 -11   3   1      393.11      457.66     39.20 o 
 -10   3   1     1205.59     1228.45     55.02 o 
  -9   3   1     1553.20     1568.57     58.99 o 
  -8   3   1     1882.93     1938.37     49.16 o 
  -7   3   1     3241.86     3300.37     69.90 o 
  -6   3   1     4633.59     4722.96    111.11 o 
  -5   3   1     7622.68     7875.65    121.71 o 
  -4   3   1    13444.94    13901.45    206.95 o 
  -3   3   1    22872.52    23369.38    341.59 o 
  -2   3   1    14986.05    14762.60    217.75 o 
  -1   3   1    13666.91    13737.52    422.57 o 
   0   3   1    13268.41    13227.66    240.68 o 
   1   3   1    13003.17    12988.18    266.52 o 
   2   3   1    13361.76    13380.33    196.90 o 
   3   3   1    14552.88    14793.83    217.75 o 
   4   3   1     7177.81     7042.49    107.94 o 
   5   3   1     3306.30     3330.88     55.96 o 
   6   3   1     1495.87     1493.70     31.14 o 
   7   3   1     2269.76     2240.64     43.41 o 
   8   3   1     1204.54     1276.55     44.33 o 
   9   3   1      448.64      468.48     29.93 o 
  10   3   1      413.05      404.97     40.04 o 
 -11   4   1      479.43      554.02     43.72 o 
 -10   4   1     1302.58     1422.93     60.84 o 
  -9   4   1     1247.41     1295.40     54.76 o 
  -8   4   1     2125.73     2220.18     55.63 o 
  -7   4   1     2408.90     2503.73     66.27 o 
  -6   4   1     3801.19     3873.00     79.26 o 
  -5   4   1     6408.33     6654.48    123.20 o 
  -4   4   1     7673.15     8301.84    156.28 o 
  -3   4   1    10652.02    10899.54    165.45 o 
  -2   4   1     3396.42     3161.00     59.15 o 
  -1   4   1    10793.08    10976.69    253.90 o 
   0   4   1     1825.89     1828.23     38.14 o 
   1   4   1     4445.13     4528.14     87.13 o 
   2   4   1     5889.81     6153.17     95.22 o 
   3   4   1      922.83      948.31     20.87 o 
   4   4   1      703.44      717.75     18.46 o 
   5   4   1       28.80       32.81      7.63 o 
   6   4   1       77.57       77.97     10.78 o 
   7   4   1       25.94       17.68     10.66 o 
   8   4   1        3.03       -3.02     13.36 o 
   9   4   1       50.84       50.99     17.61 o 
  10   4   1        0.08      -13.60     22.67 o 
  11   4   1        0.81        0.76     28.71 o 
 -11   5   1      254.62      262.15     36.33 o 
 -10   5   1      359.77      406.92     36.59 o 
  -9   5   1      280.14      255.06     30.33 o 
  -8   5   1      399.49      428.25     33.12 o 
  -7   5   1      748.23      763.29     29.60 o 
  -6   5   1      975.35      999.28     32.68 o 
  -5   5   1      115.30      102.09     12.63 o 
  -4   5   1      731.91      820.38     23.99 o 
  -3   5   1       43.30       64.20     14.83 o 
  -2   5   1        0.90       32.89     24.98 o 
  -1   5   1      515.31      593.09     17.78 o 
   0   5   1      387.24      361.87     13.37 o 
   1   5   1       25.46       31.72      6.54 o 
   2   5   1       25.50       23.43      5.96 o 
   3   5   1       29.93       33.61      6.31 o 
   4   5   1      107.37      100.87      8.78 o 
   5   5   1     1074.44     1153.70     58.93 o 
   6   5   1      480.01      519.45     29.11 o 
   7   5   1      378.70      355.50     25.11 o 
   8   5   1      275.46      250.63     40.42 o 
   9   5   1      391.79      374.76     28.58 o 
  10   5   1      252.85      237.99     37.02 o 
 -11   6   1       12.13       43.66     29.02 o 
 -10   6   1       11.19       32.99     25.34 o 
  -9   6   1       31.70       13.67     22.42 o 
  -8   6   1      282.91      356.34     33.24 o 
  -7   6   1      520.00      509.93     33.64 o 
  -6   6   1     2150.58     2196.50     54.91 o 
  -5   6   1      858.83      864.86     30.59 o 
  -4   6   1     1823.79     1919.41     55.06 o 
  -3   6   1     2324.80     2415.11     47.06 o 
  -2   6   1     3322.14     3335.38     59.95 o 
  -1   6   1     2004.45     1994.63     39.98 o 
   0   6   1     2376.54     2424.01     45.79 o 
   1   6   1     3757.01     3868.63     66.32 o 
   2   6   1     2577.12     2587.75     47.54 o 
   3   6   1     3144.01     3068.39     83.58 o 
   4   6   1     2642.06     2611.78     74.24 o 
   5   6   1     2363.70     2351.90     70.18 o 
   6   6   1     1264.53     1345.50     70.26 o 
   7   6   1     1225.24     1192.95     48.35 o 
   8   6   1      990.20      992.86     45.12 o 
   9   6   1      588.27      590.81     76.69 o 
  10   6   1      400.99      376.24     33.39 o 
 -10   7   1      239.61      277.32     35.21 o 
  -9   7   1      566.79      568.55     41.51 o 
  -8   7   1     1087.92     1186.42     54.76 o 
  -7   7   1     1431.67     1428.72     80.09 o 
  -6   7   1     1956.20     1836.57     75.93 o 
  -5   7   1     4021.16     3913.42     83.46 o 
  -4   7   1     6038.27     5893.67    115.35 o 
  -3   7   1     7365.33     7351.46    182.66 o 
  -2   7   1     6116.06     6001.59    101.20 o 
  -1   7   1     4502.85     4506.60     77.93 o 
   0   7   1     4609.05     4658.87     79.72 o 
   1   7   1     5056.03     5245.42    104.77 o 
   2   7   1     3534.62     3769.14    100.70 o 
   3   7   1     3569.40     3680.15     99.58 o 
   4   7   1     2575.91     2647.39    113.33 o 
   5   7   1     1745.03     1814.37     63.27 o 
   6   7   1     1135.91     1155.41     49.42 o 
   7   7   1      759.17      854.11     43.80 o 
   8   7   1      481.13      530.68     37.66 o 
   9   7   1      283.08      290.59     31.70 o 
  -9   8   1      524.50      534.54     42.47 o 
  -8   8   1      972.79      966.34     51.29 o 
  -7   8   1      903.62      936.30     49.11 o 
  -6   8   1     1806.49     1705.37     62.24 o 
  -5   8   1     1370.62     1348.54     54.83 o 
  -4   8   1     2699.30     2607.23     62.36 o 
  -3   8   1     4028.58     3998.31    124.43 o 
  -2   8   1     3806.55     3798.76     89.22 o 
  -1   8   1     2249.20     2301.76    107.11 o 
   0   8   1     2058.89     2072.21     85.71 o 
   1   8   1     1058.16     1049.79     69.13 o 
   2   8   1      596.18      636.33     37.13 o 
   3   8   1     1014.92     1019.97     47.01 o 
   4   8   1      181.47      171.60     25.27 o 
   5   8   1      256.82      286.73     30.72 o 
   6   8   1      135.68      175.69     26.98 o 
   7   8   1      113.48      111.69     26.11 o 
   8   8   1        6.61       29.69     23.23 o 
  -8   9   1      309.98      276.14     34.46 o 
  -7   9   1      308.71      293.96     31.78 o 
  -6   9   1      307.31      314.86     44.20 o 
  -5   9   1      159.00      151.82     32.11 o 
  -4   9   1      336.99      309.90     37.43 o 
  -3   9   1      249.07      214.22     24.30 o 
  -2   9   1       86.37       58.08     15.11 o 
  -1   9   1        4.86       19.58     24.55 o 
   0   9   1        8.58       21.91     17.63 o 
   1   9   1       77.93      128.08     23.23 o 
   2   9   1       18.17      -22.29     22.29 o 
   3   9   1      151.98      197.24     28.49 o 
   4   9   1       36.70       42.33     23.49 o 
   5   9   1       38.51       42.34     23.49 o 
   6   9   1       31.65      -20.11     20.11 o 
   7   9   1      122.61      110.68     29.15 o 
  -7  10   1       35.01       61.58     26.18 o 
  -6  10   1      121.99      150.35     38.53 o 
  -5  10   1      191.63      166.97     36.27 o 
  -4  10   1      197.65      203.24     37.02 o 
  -3  10   1      367.93      421.10     32.05 o 
  -2  10   1      280.22      338.68     29.11 o 
  -1  10   1      272.65      317.38     30.10 o 
   0  10   1      458.14      581.83     64.60 o 
   1  10   1      792.56      913.25     48.61 o 
   2  10   1      490.92      584.93     41.34 o 
   3  10   1      208.60      237.67     39.29 o 
   4  10   1      540.83      619.88     85.75 o 
   5  10   1      373.23      356.72     76.69 o 
   6  10   1      384.28      337.85     38.20 o 
  -5  11   1      518.47      449.54     49.87 o 
  -2  11   1      746.16      815.22     66.49 o 
  -1  11   1     1132.19     1368.33     57.38 o 
   0  11   1      964.31     1106.51     54.66 o 
   1  11   1      826.98     1045.74     80.09 o 
   2  11   1      403.21      564.04     43.54 o 
   3  11   1      835.77      920.93     71.02 o 
   4  11   1      422.38      456.06     44.01 o 
  -1  12   1      476.43      517.54     59.69 o 
   0  12   1      374.49      441.07     39.49 o 
   1  12   1      343.32      398.09     40.07 o 
  -4 -12   2      121.55      145.55     31.52 o 
  -3 -12   2      377.38      386.07     38.53 o 
  -2 -12   2      529.85      535.55     58.93 o 
  -1 -12   2      538.99      537.03     38.82 o 
   0 -12   2      508.67      529.97     49.49 o 
   1 -12   2      698.87      650.52     51.38 o 
   2 -12   2      658.29      761.58     56.67 o 
  -6 -11   2      241.89      248.60     35.78 o 
  -5 -11   2      289.43      401.93     72.91 o 
  -4 -11   2      701.11      768.55     49.49 o 
  -3 -11   2      667.16      774.83     46.63 o 
  -2 -11   2      757.42      852.20     47.22 o 
  -1 -11   2      771.59      832.34     74.80 o 
   0 -11   2      969.44     1048.89     68.38 o 
   1 -11   2     1326.01     1334.27     71.02 o 
   2 -11   2     1329.57     1354.29     60.06 o 
   3 -11   2     1068.66     1136.23     48.08 o 
   4 -11   2      566.17      548.52     55.15 o 
   5 -11   2      553.39      444.25     52.89 o 
   6 -11   2      304.78      346.13     34.53 o 
  -7 -10   2      164.94      179.33     31.17 o 
  -6 -10   2      187.15      193.61     29.90 o 
  -5 -10   2      494.59      491.80     47.22 o 
  -4 -10   2      553.98      584.92     38.66 o 
  -3 -10   2      409.57      403.15     33.07 o 
  -2 -10   2      151.79      173.93     25.37 o 
  -1 -10   2      209.77      190.51     25.69 o 
   0 -10   2       90.65       95.80     16.91 o 
   1 -10   2      457.58      511.21     25.89 o 
   2 -10   2      306.54      381.70     66.86 o 
   3 -10   2      139.54      178.63     36.64 o 
   4 -10   2       37.05       15.47     18.38 o 
   5 -10   2        1.20        5.37     20.22 o 
   6 -10   2       35.45        6.42     22.44 o 
   7 -10   2        1.11        2.14     23.73 o 
   8 -10   2        1.34       -4.16     26.18 o 
  -8  -9   2       40.01       21.29     23.77 o 
  -7  -9   2        5.97        1.93     23.42 o 
  -6  -9   2        9.63       -5.12     18.82 o 
  -5  -9   2       42.39       43.63     20.75 o 
  -4  -9   2        0.08       -6.93     16.82 o 
  -3  -9   2      131.57      105.63     20.84 o 
  -2  -9   2      196.58      205.83     18.21 o 
  -1  -9   2      325.61      340.03     30.46 o 
   0  -9   2      459.56      465.68     23.83 o 
   1  -9   2       13.92        2.63     11.98 o 
   2  -9   2     1004.10      985.97     29.18 o 
   3  -9   2      844.07      813.68     37.40 o 
   4  -9   2      798.95      767.99     34.99 o 
   5  -9   2       78.52       85.73     22.42 o 
   6  -9   2      467.51      441.90     33.36 o 
   7  -9   2      455.18      459.80     45.71 o 
   8  -9   2      490.82      444.92     37.75 o 
   9  -9   2      275.81      260.03     35.60 o 
  -9  -8   2       25.26       24.31     60.82 o 
  -8  -8   2       16.21       10.64     20.28 o 
  -7  -8   2      124.48      145.49     32.11 o 
  -6  -8   2      205.03      225.19     33.24 o 
  -5  -8   2      804.88      789.81     30.01 o 
  -4  -8   2     1348.89     1370.13     59.22 o 
  -3  -8   2     1734.33     1628.76     76.89 o 
  -2  -8   2     2392.01     2401.69     91.50 o 
  -1  -8   2     2139.94     2221.78     52.57 o 
   0  -8   2     1504.51     1601.22     42.72 o 
   1  -8   2     2449.32     2572.65     50.20 o 
   2  -8   2     4709.31     4775.33    130.32 o 
   3  -8   2     2742.46     2726.83     62.79 o 
   4  -8   2     1172.32     1138.68     35.83 o 
   5  -8   2     1987.90     1919.81     86.89 o 
   6  -8   2     1333.83     1312.27     53.06 o 
   7  -8   2     1275.72     1212.77     52.82 o 
   8  -8   2     1170.69     1040.71     60.82 o 
   9  -8   2      776.25      683.48     58.93 o 
  10  -8   2      483.32      591.19     61.20 o 
 -10  -7   2      178.83      181.33     40.80 o 
  -9  -7   2      201.18      251.03     29.09 o 
  -8  -7   2      537.51      587.89     35.50 o 
  -7  -7   2      995.56      983.74     49.87 o 
  -6  -7   2     1555.98     1583.10     64.88 o 
  -5  -7   2     1989.89     1947.89     40.69 o 
  -4  -7   2     2515.53     2504.95     56.17 o 
  -3  -7   2     3895.87     3732.63     91.24 o 
  -2  -7   2     4859.56     4789.67    132.22 o 
  -1  -7   2     5612.96     5637.35    114.26 o 
   0  -7   2     6260.82     6229.98    100.88 o 
   1  -7   2     4277.14     4181.70     71.94 o 
   2  -7   2     6461.10     6331.25    103.29 o 
   3  -7   2     3266.20     3190.77     82.66 o 
   4  -7   2     4644.31     4509.84    110.40 o 
   5  -7   2     2256.58     2087.54     65.94 o 
   6  -7   2     1795.36     1779.07     87.64 o 
   7  -7   2     1488.60     1385.55     55.25 o 
   8  -7   2     1099.36     1125.28     53.11 o 
   9  -7   2      371.13      358.79     51.38 o 
  10  -7   2      185.40      176.84     34.00 o 
 -10  -6   2      131.38      163.20     35.51 o 
  -9  -6   2      907.40      883.93     41.13 o 
  -8  -6   2      900.19      958.99     42.43 o 
  -7  -6   2     1083.75     1095.67     42.59 o 
  -6  -6   2     1622.22     1651.32     49.62 o 
  -5  -6   2     2557.76     2522.92     57.12 o 
  -4  -6   2     2732.65     2730.31     57.60 o 
  -3  -6   2     3578.97     3558.05     70.95 o 
  -2  -6   2     5809.13     6051.60    111.52 o 
  -1  -6   2     6758.57     6820.27    106.96 o 
   0  -6   2     3271.20     3433.10     59.13 o 
   1  -6   2     3756.19     3767.84     64.38 o 
   2  -6   2     1233.42     1253.72     28.24 o 
   3  -6   2     1181.25     1181.07     35.22 o 
   4  -6   2      580.60      527.21     20.35 o 
   5  -6   2      376.97      363.31     19.65 o 
   6  -6   2      158.26      167.87     22.13 o 
   7  -6   2      134.01      122.76     22.13 o 
   8  -6   2      190.59      181.21     26.41 o 
   9  -6   2       29.28       20.85     22.13 o 
  10  -6   2       27.59       52.64     49.87 o 
  11  -6   2        0.62       25.27     28.30 o 
 -11  -5   2       74.41       30.22     30.22 o 
 -10  -5   2      278.27      274.07     37.02 o 
  -9  -5   2      422.94      412.58     43.07 o 
  -8  -5   2      159.43      139.64     15.12 o 
  -7  -5   2      361.30      337.33     18.44 o 
  -6  -5   2      398.25      396.61     18.67 o 
  -5  -5   2      239.72      244.02     24.58 o 
  -4  -5   2       12.01       18.53      7.50 o 
  -3  -5   2      353.27      417.26     16.53 o 
  -2  -5   2       52.51       64.54      5.19 o 
  -1  -5   2        0.76        0.50      4.44 o 
   0  -5   2      512.87      530.15     15.81 o 
   1  -5   2     2224.45     2340.29     42.24 o 
   2  -5   2     1346.85     1412.25     31.30 o 
   3  -5   2      167.78      199.58     15.49 o 
   4  -5   2      760.77      740.72     20.33 o 
   5  -5   2      802.54      741.34     25.85 o 
   6  -5   2     1777.79     1732.53     57.95 o 
   7  -5   2      875.05      944.24     42.65 o 
   8  -5   2      332.53      276.71     27.72 o 
   9  -5   2      254.22      335.30     32.85 o 
  10  -5   2      246.77      242.85     33.01 o 
  11  -5   2      220.35      247.12     56.29 o 
 -11  -4   2        2.42       -0.33     19.75 o 
 -10  -4   2        6.54        1.66     16.29 o 
  -9  -4   2       46.89       60.54     29.47 o 
  -8  -4   2       55.34       41.93     11.13 o 
  -7  -4   2      226.39      256.30     15.35 o 
  -6  -4   2      595.33      585.11     21.07 o 
  -5  -4   2     1913.12     1923.72     41.86 o 
  -4  -4   2     2877.14     2916.95     43.68 o 
  -3  -4   2     1938.57     1952.32     40.67 o 
  -2  -4   2     6165.90     6143.53    108.86 o 
  -1  -4   2     7760.23     7881.63    118.67 o 
   0  -4   2    10710.91    10428.42    155.29 o 
   1  -4   2    15308.44    15494.19    228.40 o 
   2  -4   2     8133.11     8384.13    146.94 o 
   3  -4   2     9397.13     9657.20    146.45 o 
   4  -4   2     4358.37     4144.74     68.29 o 
   5  -4   2     4913.75     4756.00     78.12 o 
   6  -4   2     5515.91     5893.48    114.05 o 
   7  -4   2     2837.96     2944.45     84.68 o 
   8  -4   2     2217.26     2288.95     73.92 o 
   9  -4   2     1977.20     1940.34     98.60 o 
  10  -4   2      884.82      887.44     48.58 o 
  11  -4   2      523.98      578.95     44.59 o 
 -12  -3   2      156.82      209.42     29.37 o 
 -11  -3   2      293.65      284.77     27.23 o 
 -10  -3   2      625.91      642.92     35.89 o 
  -9  -3   2      997.02      956.12     39.24 o 
  -8  -3   2     1390.33     1405.31     46.19 o 
  -7  -3   2     2685.60     2651.06     55.52 o 
  -6  -3   2     3738.07     3650.62     61.70 o 
  -5  -3   2     7419.50     7299.69    112.24 o 
  -4  -3   2     8608.69     8461.65    127.42 o 
  -3  -3   2     6593.36     6117.46    242.01 o 
  -2  -3   2    15092.96    14941.90    296.26 o 
  -1  -3   2     2336.15     2270.30     43.17 o 
   0  -3   2    26783.27    25778.05    539.15 o 
   1  -3   2    15876.88    15251.52    223.21 o 
   2  -3   2    16519.56    16546.24    242.23 o 
   3  -3   2    12173.89    12357.13    212.43 o 
   4  -3   2    10768.35    10902.88    210.73 o 
   5  -3   2    11379.00    11927.40    204.04 o 
   6  -3   2     5400.54     5693.43     91.96 o 
   7  -3   2     3117.59     3243.90     89.48 o 
   8  -3   2     2548.66     2584.18    106.15 o 
   9  -3   2     1019.52     1111.86     50.14 o 
  10  -3   2      690.61      686.66     44.58 o 
  11  -3   2      265.63      265.98     34.84 o 
  12  -3   2      246.79      263.91     36.52 o 
 -12  -2   2      331.90      344.63     31.70 o 
 -11  -2   2      703.24      693.47     42.31 o 
 -10  -2   2      962.83      926.42     40.06 o 
  -9  -2   2     1213.52     1226.88     51.00 o 
  -8  -2   2     2051.83     2130.06     65.40 o 
  -7  -2   2     2861.27     2947.24     58.34 o 
  -6  -2   2     5635.34     5689.97     90.17 o 
  -5  -2   2    14647.27    14637.22    239.59 o 
  -4  -2   2     8813.72     8651.05    183.26 o 
  -3  -2   2     8107.35     7617.83    202.03 o 
  -2  -2   2     5939.40     5989.06    144.41 o 
  -1  -2   2    39038.39    38408.90   1133.62 o 
   0  -2   2    13398.89    13335.97    193.74 o 
   1  -2   2    12178.63    12518.65    214.42 o 
   2  -2   2     3856.00     3926.91     72.55 o 
   3  -2   2     7842.98     8253.40    166.85 o 
   4  -2   2     3080.30     3212.06     52.78 o 
   5  -2   2     2084.15     1986.60     36.44 o 
   6  -2   2      570.14      594.43     17.51 o 
   7  -2   2      498.47      462.77     16.64 o 
   8  -2   2      347.28      325.13     27.23 o 
   9  -2   2      228.71      241.84     27.48 o 
  10  -2   2       39.10       50.67     23.43 o 
  11  -2   2        9.26       -4.06     25.69 o 
  12  -2   2        1.69       16.20     28.79 o 
 -12  -1   2      199.61      291.64     44.58 o 
 -11  -1   2      264.33      264.05     32.11 o 
 -10  -1   2      393.15      431.45     49.11 o 
  -9  -1   2      737.27      765.24     52.86 o 
  -8  -1   2      912.27      984.37     47.21 o 
  -7  -1   2     1065.85     1028.72     29.88 o 
  -6  -1   2     3786.08     4060.78     66.59 o 
  -5  -1   2     2311.41     2350.63     41.22 o 
  -4  -1   2     2212.89     2194.18     41.55 o 
  -3  -1   2      492.47      468.59     12.86 o 
  -2  -1   2     5447.79     5578.80     83.03 o 
  -1  -1   2      331.77      375.88      7.71 o 
   0  -1   2     1299.84     1409.16     26.30 o 
   1  -1   2      308.89      340.94     12.48 o 
   2  -1   2     8586.66     9099.00    134.00 o 
   3  -1   2      953.35     1084.44     27.88 o 
   4  -1   2      381.45      417.49     11.85 o 
   5  -1   2      114.27      108.38      7.25 o 
   6  -1   2      591.20      616.56     17.59 o 
   7  -1   2      362.42      350.35     14.82 o 
   8  -1   2      324.45      384.37     51.00 o 
   9  -1   2      324.15      332.67     29.08 o 
  10  -1   2      222.45      304.22     47.60 o 
  11  -1   2      132.58       92.18     28.85 o 
  12  -1   2      151.81      150.11     32.54 o 
 -12   0   2        1.04       -3.78     30.22 o 
 -11   0   2        6.20        7.27     29.09 o 
 -10   0   2        9.37       -2.83     12.71 o 
  -9   0   2       19.04        1.17     11.69 o 
  -8   0   2       11.20        0.11     10.40 o 
  -7   0   2      202.58      211.98     14.35 o 
  -6   0   2      463.37      463.44     17.75 o 
  -5   0   2     1168.52     1123.10     22.64 o 
  -4   0   2     3276.82     3342.49    134.09 o 
  -3   0   2     4759.37     4837.59     85.42 o 
  -2   0   2     6982.25     7078.30    120.22 o 
  -1   0   2     2033.82     2161.00     38.48 o 
   0   0   2     8227.48     8196.82    201.76 o 
   1   0   2    16706.69    15607.46    518.87 o 
   2   0   2    77777.09    74373.58   1244.10 o 
   3   0   2    15790.29    16184.54    236.01 o 
   4   0   2     8701.56     9065.49    135.62 o 
   5   0   2     3551.76     3541.09     58.42 o 
   6   0   2     2727.34     2761.06     49.03 o 
   7   0   2     2944.04     2919.91     52.97 o 
   8   0   2     1949.78     1925.06     40.46 o 
   9   0   2     1716.46     1833.35     85.38 o 
  10   0   2      826.31      953.12     47.55 o 
  11   0   2      681.42      755.32     65.73 o 
  12   0   2      311.09      234.97     53.64 o 
 -12   1   2      165.77      131.46     39.29 o 
 -11   1   2      500.15      578.98     63.84 o 
 -10   1   2      553.90      529.11     27.05 o 
  -9   1   2     1326.50     1356.52     56.53 o 
  -8   1   2     1445.00     1460.53     48.99 o 
  -7   1   2     3152.17     3141.59     65.48 o 
  -6   1   2     3516.60     3359.89     67.32 o 
  -5   1   2     7308.37     7285.12    129.79 o 
  -4   1   2     7976.17     7879.80    145.06 o 
  -3   1   2    11108.37    11215.70    190.85 o 
  -2   1   2    14613.82    14641.46    263.57 o 
  -1   1   2     9050.23     9062.72    132.94 o 
   0   1   2     5567.03     5870.26    101.88 o 
   1   1   2    15044.12    15337.01    313.34 o 
   2   1   2    38608.62    37778.34    625.96 o 
   3   1   2    12256.59    12244.86    179.98 o 
   4   1   2    16180.27    16241.85    238.19 o 
   5   1   2     6277.39     6252.30     97.34 o 
   6   1   2     5777.23     5776.62     92.15 o 
   7   1   2     3145.19     3168.96     56.91 o 
   8   1   2     3577.20     3585.48     64.72 o 
   9   1   2      856.09      900.87     33.02 o 
  10   1   2      569.65      705.28     42.20 o 
  11   1   2      272.82      253.10     46.84 o 
 -12   2   2      510.45      564.99     80.84 o 
 -11   2   2      940.85     1055.34     80.46 o 
 -10   2   2      839.55      882.22     90.29 o 
  -9   2   2     2826.84     2887.11    136.82 o 
  -8   2   2     2420.40     2445.83     57.07 o 
  -7   2   2     4453.74     4540.75    135.70 o 
  -6   2   2     3749.45     3775.21     75.24 o 
  -5   2   2     3494.54     3499.27     68.89 o 
  -4   2   2     4183.21     3920.38     74.43 o 
  -3   2   2    10359.15    10264.89    152.87 o 
  -2   2   2    15289.91    15295.38    224.06 o 
  -1   2   2     9154.57     9271.89    137.50 o 
   0   2   2    14457.76    14447.27    298.44 o 
   1   2   2    14418.18    14912.21    254.24 o 
   2   2   2     9772.51    10046.96    148.66 o 
   3   2   2     7068.33     7136.51    123.46 o 
   4   2   2     1980.70     2051.85     36.28 o 
   5   2   2     1599.54     1610.04     31.33 o 
   6   2   2      997.91      968.49     33.01 o 
   7   2   2     1911.01     1921.87     39.23 o 
   8   2   2      126.18      140.96     12.85 o 
   9   2   2       14.76       15.68     13.22 o 
 -12   3   2      253.44      332.39     38.73 o 
 -11   3   2      351.77      440.96     38.45 o 
 -10   3   2      718.54      766.46     46.09 o 
  -9   3   2     1919.19     2035.66    104.59 o 
  -8   3   2     1308.89     1319.92     64.29 o 
  -7   3   2     2019.31     2131.10     82.75 o 
  -6   3   2     2425.51     2473.96     67.55 o 
  -5   3   2     2128.09     2186.12     60.34 o 
  -4   3   2     2526.71     2429.92     51.36 o 
  -3   3   2     3646.25     3668.55     70.78 o 
  -2   3   2     2063.62     2040.36     36.45 o 
  -1   3   2     1133.25     1184.95     23.44 o 
   0   3   2      451.95      428.04     11.90 o 
   1   3   2      126.59      151.74     10.83 o 
   2   3   2      311.71      335.79     10.30 o 
   3   3   2      390.37      443.38     12.49 o 
   4   3   2        0.00        8.69      5.13 o 
   5   3   2       75.40       79.77      7.97 o 
   6   3   2       12.11       18.40      9.74 o 
   7   3   2      396.67      391.73     16.52 o 
   8   3   2      130.81      109.65     17.10 o 
   9   3   2      111.16      110.67     18.96 o 
  10   3   2       37.18      -14.36     21.91 o 
 -11   4   2       23.37       25.10     27.18 o 
 -10   4   2       59.42       62.98     24.56 o 
  -9   4   2      127.25      125.86     25.09 o 
  -8   4   2        1.74      -11.67     20.40 o 
  -7   4   2      103.22      127.07     15.66 o 
  -6   4   2       94.38       89.87     10.91 o 
  -5   4   2      305.81      316.49     17.57 o 
  -4   4   2       71.92       64.89     10.25 o 
  -3   4   2      273.19      225.52     12.21 o 
  -2   4   2     3489.26     3704.66    170.69 o 
  -1   4   2     3741.68     3779.81     90.40 o 
   0   4   2     2424.60     2423.01     42.66 o 
   1   4   2     2510.94     2563.07     44.25 o 
   2   4   2     4686.33     4910.17     77.93 o 
   3   4   2     2771.35     2742.91     57.58 o 
   4   4   2     3773.91     3798.37     63.64 o 
   5   4   2     1919.24     1881.78     44.18 o 
   6   4   2     2298.51     2293.34    107.66 o 
   7   4   2      801.92      847.40     36.32 o 
   8   4   2      821.82      798.60     36.57 o 
   9   4   2      637.04      666.41     61.95 o 
  10   4   2      281.23      253.86     35.51 o 
 -11   5   2      163.82      191.44     33.92 o 
 -10   5   2      220.52      275.29     66.49 o 
  -9   5   2      483.97      526.96     38.42 o 
  -8   5   2      717.63      779.94     80.09 o 
  -7   5   2     1810.04     1812.59     66.41 o 
  -6   5   2     1508.92     1501.31     42.41 o 
  -5   5   2     1273.05     1271.41     37.01 o 
  -4   5   2     3031.65     3048.17     79.15 o 
  -3   5   2     6833.43     6535.06    256.58 o 
  -2   5   2    11294.97    11319.43    330.10 o 
  -1   5   2     4811.50     4386.46    167.66 o 
   0   5   2     5451.88     5330.26    150.71 o 
   1   5   2     4636.36     4635.61     76.11 o 
   2   5   2     5044.54     5020.77     93.13 o 
   3   5   2     7419.67     7669.53    141.38 o 
   4   5   2     4108.93     4096.52     82.65 o 
   5   5   2     3277.60     3371.76     88.92 o 
   6   5   2     2138.96     2107.53     63.55 o 
   7   5   2     1389.36     1387.74     51.02 o 
   8   5   2     1195.70     1129.60     45.68 o 
   9   5   2      532.79      571.91     35.15 o 
  10   5   2      352.69      351.76     31.52 o 
 -11   6   2      348.36      343.81     40.80 o 
 -10   6   2      763.76      906.67     52.99 o 
  -9   6   2     1253.40     1286.25     61.95 o 
  -8   6   2     1954.54     1891.78     68.89 o 
  -7   6   2     1844.05     1903.19     52.04 o 
  -6   6   2     1514.67     1555.12     44.37 o 
  -5   6   2     3109.69     2977.70     67.22 o 
  -4   6   2     2229.15     2224.07     53.59 o 
  -3   6   2     3296.44     3105.13     79.61 o 
  -2   6   2     4040.34     3894.67     95.53 o 
  -1   6   2     4970.57     4711.45    126.42 o 
   0   6   2     5924.98     5860.09     95.67 o 
   1   6   2     5488.51     5378.60    105.34 o 
   2   6   2     4552.97     4511.53    107.08 o 
   3   6   2     2901.50     2904.20     64.38 o 
   4   6   2     1601.92     1534.40    115.22 o 
   5   6   2     1236.67     1341.93     82.73 o 
   6   6   2      423.75      422.58     29.86 o 
   7   6   2      403.85      449.80     31.78 o 
   8   6   2      264.67      271.56     27.48 o 
   9   6   2      112.56      119.46     24.84 o 
 -10   7   2      531.78      551.59     49.11 o 
  -9   7   2      547.84      546.87     41.40 o 
  -8   7   2      851.29      820.12     45.68 o 
  -7   7   2     1033.30     1038.87     48.78 o 
  -6   7   2     2285.78     2206.51     57.96 o 
  -5   7   2     1904.76     1873.29     50.06 o 
  -4   7   2     1271.87     1291.86     38.95 o 
  -3   7   2     1200.93     1138.88     30.26 o 
  -2   7   2     1489.51     1446.46     34.95 o 
  -1   7   2     1470.37     1459.42     40.86 o 
   0   7   2     1313.08     1282.26     37.93 o 
   1   7   2      626.56      660.29     29.22 o 
   2   7   2      204.71      261.15     42.69 o 
   3   7   2       74.85      102.76     21.15 o 
   4   7   2       48.82       94.90     31.35 o 
   5   7   2        3.11       13.01     17.89 o 
   6   7   2        0.18       -4.62     18.07 o 
   7   7   2        1.56       42.14     21.29 o 
   8   7   2       17.63       -1.95     21.29 o 
   9   7   2       10.27      -20.02     20.30 o 
  -9   8   2      143.72      165.56     30.45 o 
  -8   8   2       82.91       99.29     29.84 o 
  -7   8   2       44.92       24.82     21.40 o 
  -6   8   2       85.33       56.25     21.35 o 
  -5   8   2        0.22        8.10     13.84 o 
  -4   8   2       25.06       27.08     13.69 o 
  -3   8   2        5.64       12.66     16.82 o 
  -2   8   2       11.19        1.75     12.03 o 
  -1   8   2       37.54       46.64     13.53 o 
   0   8   2       46.22       52.61     14.10 o 
   1   8   2      201.30      248.77     38.15 o 
   2   8   2     1710.74     1816.43     65.40 o 
   3   8   2      276.20      312.19     31.25 o 
   4   8   2      192.90      205.39     27.95 o 
   5   8   2      214.19      209.79     29.25 o 
   6   8   2      386.40      319.61     66.86 o 
   7   8   2      352.13      348.71     63.84 o 
   8   8   2      181.49      179.80     44.20 o 
  -8   9   2      142.47      144.36     29.65 o 
  -7   9   2      234.41      208.51     30.44 o 
  -6   9   2      450.33      466.92     51.38 o 
  -5   9   2      953.75      922.81     54.78 o 
  -4   9   2     1113.43     1169.86     60.82 o 
  -3   9   2     1295.40     1220.44     78.58 o 
  -2   9   2      747.27      823.12     36.23 o 
  -1   9   2      845.79      972.88     45.68 o 
   0   9   2     1002.80     1176.55     51.55 o 
   1   9   2     2366.02     2534.91    125.80 o 
   2   9   2     1206.51     1348.00     57.95 o 
   3   9   2      383.66      455.71     37.13 o 
   4   9   2     1046.77     1157.84     56.62 o 
   5   9   2      883.30      926.31     52.62 o 
   6   9   2      711.59      678.61     47.28 o 
   7   9   2      373.05      344.41     44.58 o 
  -7  10   2      850.22      821.27     70.26 o 
  -6  10   2      779.62      916.46     68.00 o 
  -5  10   2      978.96      932.33     68.75 o 
  -4  10   2      975.86     1000.21     48.61 o 
  -3  10   2      853.07      914.04     45.56 o 
  -2  10   2     1200.27     1286.68     79.33 o 
  -1  10   2     1245.01     1431.23     57.69 o 
   0  10   2     1475.75     1597.52     76.69 o 
   1  10   2      846.53      983.11     98.22 o 
   2  10   2      660.43      819.83     48.35 o 
   3  10   2      755.26      862.53    115.97 o 
   4  10   2      767.03      924.02     77.82 o 
   5  10   2      505.52      576.47     46.74 o 
  -5  11   2      612.03      541.72     55.15 o 
  -3  11   2      635.94      633.14     58.18 o 
  -2  11   2      426.94      419.32     50.62 o 
  -1  11   2      397.25      363.99     35.51 o 
   0  11   2      310.60      352.37     34.92 o 
   1  11   2      193.79      121.87     37.40 o 
   2  11   2       88.81      100.62     28.83 o 
   3  11   2       41.65       20.43     28.83 o 
   0 -13   3      390.94      479.76     51.38 o 
  -4 -12   3      476.09      444.22     82.35 o 
  -3 -12   3      307.19      359.97     36.03 o 
  -2 -12   3      450.46      445.59     45.71 o 
  -1 -12   3      376.44      398.40     40.04 o 
   0 -12   3      409.89      479.76     46.84 o 
   1 -12   3      425.37      377.77     45.33 o 
   2 -12   3      313.14      401.19     43.82 o 
   3 -12   3      231.95      216.08     43.07 o 
   4 -12   3      305.31      309.01     49.11 o 
   5 -12   3      101.81      156.40     44.58 o 
  -6 -11   3       35.73       80.10     27.18 o 
  -5 -11   3      108.25       94.53     27.48 o 
  -4 -11   3      127.38      168.90     31.35 o 
  -3 -11   3      126.22      125.43     40.42 o 
  -2 -11   3      114.44      114.24     24.30 o 
  -1 -11   3       81.71      100.51     24.20 o 
   0 -11   3       11.65       -3.53     14.78 o 
   1 -11   3        0.29       -3.94     17.75 o 
   2 -11   3        1.80        4.41     19.64 o 
   3 -11   3        1.68      -17.95     17.95 o 
   4 -11   3       89.04       43.07     34.00 o 
   5 -11   3      124.35       97.46     38.53 o 
   6 -11   3       40.73       66.87     25.34 o 
   7 -11   3      151.87      102.72     29.11 o 
  -7 -10   3       13.42       25.02     22.95 o 
  -6 -10   3       44.00       39.08     57.04 o 
  -5 -10   3       14.09       32.33     21.06 o 
  -4 -10   3      134.13      178.40     33.62 o 
  -3 -10   3      236.18      265.03     27.77 o 
  -2 -10   3      432.16      405.56     24.18 o 
  -1 -10   3      705.19      709.20     52.95 o 
   0 -10   3      827.34      807.62     32.44 o 
   1 -10   3      792.48      778.32     38.13 o 
   2 -10   3      691.88      675.92     70.64 o 
   3 -10   3     1276.52     1344.46     52.28 o 
   4 -10   3      763.44      814.34     60.44 o 
   5 -10   3      427.42      378.42     32.29 o 
   6 -10   3      747.31      688.94     85.75 o 
   7 -10   3      589.11      576.46     41.51 o 
   8 -10   3      449.20      501.20     41.73 o 
  -8  -9   3      291.03      281.34     30.72 o 
  -7  -9   3      517.27      531.90     36.82 o 
  -6  -9   3      623.00      672.26     73.29 o 
  -5  -9   3     1018.18      992.67     45.86 o 
  -4  -9   3     1124.56     1122.89     57.02 o 
  -3  -9   3     1892.13     1884.91     49.45 o 
  -2  -9   3     2319.73     2176.75     54.18 o 
  -1  -9   3     2036.36     1934.48     49.97 o 
   0  -9   3     3919.64     3907.03     83.17 o 
   1  -9   3     2862.70     2694.55     63.38 o 
   2  -9   3     2924.00     2954.77    114.09 o 
   3  -9   3     2643.75     2632.96     68.58 o 
   4  -9   3     1804.42     1857.49     65.26 o 
   5  -9   3     2525.22     2473.88    112.20 o 
   6  -9   3     1041.64      964.94     47.01 o 
   7  -9   3      715.23      688.48     42.81 o 
   8  -9   3      445.02      505.53     40.03 o 
   9  -9   3      560.69      549.23     43.23 o 
  -9  -8   3      235.16      241.49     29.37 o 
  -8  -8   3      853.14      882.08     44.87 o 
  -7  -8   3      784.41      805.43     40.33 o 
  -6  -8   3     1102.32     1130.70     37.15 o 
  -5  -8   3      986.63      970.72     42.53 o 
  -4  -8   3     2508.50     2406.59     56.61 o 
  -3  -8   3     2711.72     2537.57     58.14 o 
  -2  -8   3     2394.55     2323.31     54.31 o 
  -1  -8   3     3210.25     3139.80     75.02 o 
   0  -8   3     3915.68     3853.44     99.95 o 
   1  -8   3     1404.74     1433.18     35.31 o 
   2  -8   3     3849.82     3703.14     67.07 o 
   3  -8   3     2583.31     2562.88     59.79 o 
   4  -8   3     2419.04     2407.64     57.74 o 
   5  -8   3      994.14      985.47     44.72 o 
   6  -8   3      402.40      401.78     30.86 o 
   7  -8   3      110.01       89.16     24.30 o 
   8  -8   3      117.81      111.87     26.34 o 
   9  -8   3      126.08      144.31     29.86 o 
 -10  -7   3       90.41       83.86     35.51 o 
  -9  -7   3      469.36      497.18     33.92 o 
  -8  -7   3      401.11      379.13     24.43 o 
  -7  -7   3      301.09      339.53     21.17 o 
  -6  -7   3      123.19      128.63     16.25 o 
  -5  -7   3      537.60      474.28     22.50 o 
  -4  -7   3      591.54      577.84     23.19 o 
  -3  -7   3      658.84      659.81     24.20 o 
  -2  -7   3     1251.19     1294.95     35.13 o 
  -1  -7   3      726.99      738.92     25.91 o 
   0  -7   3      428.95      416.17     15.96 o 
   1  -7   3      180.82      208.78     13.92 o 
   2  -7   3      484.56      486.46     24.18 o 
   3  -7   3        0.76       -2.46      9.52 o 
   4  -7   3        9.56       -4.06     10.69 o 
   5  -7   3        7.37       10.48     11.98 o 
   6  -7   3      263.66      262.31     26.70 o 
   7  -7   3      453.71      431.32     32.83 o 
   8  -7   3      376.58      342.65     40.80 o 
   9  -7   3      181.03      167.25     29.79 o 
  10  -7   3      162.20      116.35     31.52 o 
 -11  -6   3       20.96        8.31     30.22 o 
 -10  -6   3       14.62        4.49     19.49 o 
  -9  -6   3       12.94       19.00     16.77 o 
  -8  -6   3       31.08       38.65     12.63 o 
  -7  -6   3        3.00      -10.76     10.84 o 
  -6  -6   3       27.46       54.04     11.41 o 
  -5  -6   3      315.31      303.78     18.68 o 
  -4  -6   3      527.48      530.97     27.21 o 
  -3  -6   3      501.78      510.69     19.91 o 
  -2  -6   3      172.13      169.00     12.65 o 
  -1  -6   3     1645.37     1676.69     36.44 o 
   0  -6   3     1517.03     1499.80     30.77 o 
   1  -6   3     2519.71     2261.33     42.21 o 
   2  -6   3     1840.36     1831.93     36.53 o 
   3  -6   3     3019.72     3055.28     54.95 o 
   4  -6   3     2661.54     2602.81     58.77 o 
   5  -6   3     1844.90     1777.27     81.80 o 
   6  -6   3     1757.89     1611.28     56.80 o 
   7  -6   3     1359.99     1325.57     53.39 o 
   8  -6   3      898.52      994.34     48.86 o 
   9  -6   3      971.11      984.12     69.13 o 
  10  -6   3      660.00      735.99     47.51 o 
  11  -6   3      384.86      366.92     52.51 o 
 -11  -5   3       38.52       66.43     22.70 o 
 -10  -5   3      300.50      286.35     26.11 o 
  -9  -5   3       96.47       98.09     39.67 o 
  -8  -5   3      571.56      614.94     25.44 o 
  -7  -5   3     1072.78     1099.61     32.42 o 
  -6  -5   3     2755.92     2697.24     57.57 o 
  -5  -5   3     4199.50     4164.45     80.22 o 
  -4  -5   3     4659.47     4576.29     86.13 o 
  -3  -5   3     3923.75     3748.72    122.11 o 
  -2  -5   3     6359.57     6470.68    121.56 o 
  -1  -5   3    15356.78    15745.40    232.47 o 
   0  -5   3     5281.84     5029.01     79.58 o 
   1  -5   3     6353.28     6099.96    109.02 o 
   2  -5   3     3264.16     3050.58     52.57 o 
   3  -5   3     6111.56     5898.06     94.12 o 
   4  -5   3     4518.13     4375.09     87.34 o 
   5  -5   3     4763.16     4735.20     94.87 o 
   6  -5   3     3958.55     4026.77     84.75 o 
   7  -5   3     2271.54     2242.96     72.15 o 
   8  -5   3     1863.90     1742.46     63.76 o 
   9  -5   3     1197.27     1244.73     68.38 o 
  10  -5   3      492.79      570.64     42.20 o 
  11  -5   3      260.67      259.85     36.32 o 
 -11  -4   3      371.49      409.89     32.85 o 
 -10  -4   3      641.13      691.55     37.10 o 
  -9  -4   3      756.66      748.46     35.75 o 
  -8  -4   3     1967.93     1942.97     58.20 o 
  -7  -4   3     2906.42     2887.11     60.33 o 
  -6  -4   3     4047.35     3998.78     77.35 o 
  -5  -4   3     5188.76     5040.01    105.92 o 
  -4  -4   3     6470.55     6292.84    112.75 o 
  -3  -4   3     8307.99     8261.54    144.21 o 
  -2  -4   3    14827.22    14614.79    300.54 o 
  -1  -4   3    13704.03    13676.22    201.40 o 
   0  -4   3    18204.28    17803.96    260.17 o 
   1  -4   3     8163.05     8239.89    124.35 o 
   2  -4   3     5428.73     5183.04    105.89 o 
   3  -4   3     3517.86     3483.61     57.94 o 
   4  -4   3     8695.50     9014.69    138.18 o 
   5  -4   3     3257.75     3379.47     70.83 o 
   6  -4   3     3055.86     3152.33     68.56 o 
   7  -4   3     1341.86     1399.66     53.11 o 
   8  -4   3      603.60      621.03     37.59 o 
   9  -4   3      303.72      331.71     49.11 o 
  10  -4   3      137.90      190.94     31.47 o 
  11  -4   3       74.23       55.92     29.65 o 
 -12  -3   3      282.76      308.63     31.51 o 
 -11  -3   3      386.86      376.86     30.44 o 
 -10  -3   3      515.38      563.72     36.64 o 
  -9  -3   3      903.12      922.06     38.99 o 
  -8  -3   3     1585.37     1544.85     48.58 o 
  -7  -3   3     1760.66     1754.03     40.53 o 
  -6  -3   3     1327.52     1289.71     57.16 o 
  -5  -3   3     1767.62     1681.56     86.88 o 
  -4  -3   3     1266.73     1265.60     24.73 o 
  -3  -3   3     4566.40     4418.75     79.86 o 
  -2  -3   3     8352.41     8573.36    146.92 o 
  -1  -3   3    19516.32    20261.78    293.86 o 
   0  -3   3      782.41      791.14     15.62 o 
   1  -3   3     2974.80     3018.83     48.06 o 
   2  -3   3     1202.65     1292.74     39.29 o 
   3  -3   3     3904.51     4053.68     94.28 o 
   4  -3   3      704.28      717.60     17.23 o 
   5  -3   3       16.29       13.87      5.78 o 
   6  -3   3       76.07       71.59     16.69 o 
   7  -3   3      268.59      265.99     17.67 o 
   8  -3   3      121.42      174.97     25.09 o 
   9  -3   3       60.28       63.88     21.63 o 
  10  -3   3       93.04       75.62     34.75 o 
  11  -3   3       27.80       10.42     26.41 o 
 -12  -2   3      142.28      116.85     27.95 o 
 -11  -2   3       51.55       51.39     34.75 o 
 -10  -2   3      133.77      145.72     19.99 o 
  -9  -2   3      133.05      120.32     17.89 o 
  -8  -2   3      134.95      126.67     15.75 o 
  -7  -2   3      440.68      433.20     26.11 o 
  -6  -2   3       12.25       11.78      7.63 o 
  -5  -2   3        1.44       -1.63      4.46 o 
  -4  -2   3        6.17       21.07      8.40 o 
  -3  -2   3        3.91       17.66      5.47 o 
  -2  -2   3      185.49      214.76      6.98 o 
  -1  -2   3    11479.70    11807.24    172.34 o 
   0  -2   3      154.63      172.95      9.79 o 
   1  -2   3      761.53      758.19     18.40 o 
   2  -2   3      217.01      199.42      9.79 o 
   3  -2   3     6235.53     6793.54    103.09 o 
   4  -2   3     5350.41     5491.34     85.68 o 
   5  -2   3     2937.00     2972.66     51.09 o 
   6  -2   3     1703.32     1735.31     34.76 o 
   7  -2   3     1664.95     1617.54     42.49 o 
   8  -2   3     1088.49     1127.39    109.55 o 
   9  -2   3      967.56     1022.82     48.33 o 
  10  -2   3      470.27      581.15     40.74 o 
  11  -2   3      285.52      364.67     38.20 o 
 -12  -1   3        1.46       23.65     20.65 o 
 -11  -1   3        2.87      -13.08     16.00 o 
 -10  -1   3       82.62       98.44     40.42 o 
  -9  -1   3      365.08      378.61     48.82 o 
  -8  -1   3      627.47      632.01     25.04 o 
  -7  -1   3     1092.66     1043.76     44.08 o 
  -6  -1   3     3323.52     3359.00    102.21 o 
  -5  -1   3     1121.17     1055.07     34.35 o 
  -4  -1   3    10613.51    10658.63    230.99 o 
  -3  -1   3     9366.11     9180.49    136.06 o 
  -2  -1   3    21105.65    21740.49    313.97 o 
  -1  -1   3     9988.07    10575.54    154.34 o 
   0  -1   3     9746.56    10071.38    147.05 o 
   1  -1   3     1480.34     1471.60     24.85 o 
   2  -1   3     4348.01     4424.93     67.98 o 
   3  -1   3    13649.41    13959.76    205.09 o 
   4  -1   3     7345.24     7330.23    111.83 o 
   5  -1   3     5977.11     6095.96     95.83 o 
   6  -1   3     3814.89     3736.07     63.49 o 
   7  -1   3     3019.91     3106.93    104.75 o 
   8  -1   3     2209.76     2233.90     55.22 o 
   9  -1   3     1803.13     1904.81     68.33 o 
  10  -1   3      702.48      835.28     48.35 o 
  11  -1   3      404.72      481.08     41.10 o 
 -12   0   3      154.35      184.35     40.04 o 
 -11   0   3      415.20      381.87     44.20 o 
 -10   0   3     1008.29     1032.07     54.67 o 
  -9   0   3     1563.72     1572.81     68.15 o 
  -8   0   3     3418.94     3335.84     92.03 o 
  -7   0   3     4553.18     4591.06     89.86 o 
  -6   0   3     5919.88     5629.43    104.63 o 
  -5   0   3    10694.65    10553.65    257.04 o 
  -4   0   3    16915.85    17290.25    291.50 o 
  -3   0   3    14865.71    14626.29    338.73 o 
  -2   0   3    12333.47    12507.88    182.38 o 
  -1   0   3    14142.98    13962.78    202.75 o 
   0   0   3    17434.46    17642.31    255.29 o 
   1   0   3     7461.54     7304.20    149.59 o 
   2   0   3    28451.99    28149.97    465.93 o 
   3   0   3    11610.12    11711.79    185.46 o 
   4   0   3     7644.27     7541.78    115.01 o 
   5   0   3     5421.65     5400.17     85.75 o 
   6   0   3     2644.39     2662.72     48.31 o 
   7   0   3     2222.30     2199.52     43.45 o 
   8   0   3     2423.63     2510.10     62.02 o 
   9   0   3      645.03      645.35     41.18 o 
  10   0   3      187.40      220.91     30.69 o 
  11   0   3       90.77       96.76     28.25 o 
 -12   1   3      396.64      407.23     53.64 o 
 -11   1   3      606.25      669.78     32.61 o 
 -10   1   3      769.03      787.64     51.20 o 
  -9   1   3     1720.12     1840.75     78.47 o 
  -8   1   3     3631.64     3544.57    130.80 o 
  -7   1   3     2771.89     2822.85     61.18 o 
  -6   1   3     4447.21     4330.28     84.04 o 
  -5   1   3     7873.93     8066.62    143.64 o 
  -4   1   3    11111.99    11320.59    195.01 o 
  -3   1   3    12074.71    12531.30    212.68 o 
  -2   1   3     3510.18     3515.65     54.59 o 
  -1   1   3     6964.07     7287.84    123.67 o 
   0   1   3     6878.81     7041.40    122.65 o 
   1   1   3     6638.78     6758.37    118.59 o 
   2   1   3    15127.42    15004.43    239.94 o 
   3   1   3     1699.34     1778.48     31.77 o 
   4   1   3     3015.79     2993.98     50.43 o 
   5   1   3     2433.10     2446.10     44.02 o 
   6   1   3     1027.56     1053.35     26.43 o 
   7   1   3      561.28      553.24     19.79 o 
   8   1   3       45.32       40.03     11.34 o 
   9   1   3       10.82       -2.28     13.64 o 
  10   1   3       34.08       13.60     31.73 o 
 -12   2   3      121.64      122.92     31.18 o 
 -11   2   3      168.33      165.28     29.08 o 
 -10   2   3      156.47      178.13     19.26 o 
  -9   2   3      924.93      895.02     85.01 o 
  -8   2   3      533.85      575.33     33.21 o 
  -7   2   3      108.27      106.84     12.80 o 
  -6   2   3      641.93      661.42     23.74 o 
  -5   2   3      547.62      598.24     21.32 o 
  -4   2   3     1132.32     1182.71     43.52 o 
  -3   2   3      162.73      171.92     10.91 o 
  -2   2   3      413.04      450.76     11.64 o 
  -1   2   3      572.02      704.80     39.15 o 
   0   2   3        4.80       17.95      4.64 o 
   1   2   3      314.83      297.01     15.16 o 
   2   2   3     1515.58     1467.89     26.73 o 
   3   2   3     6760.90     7097.79    108.37 o 
   4   2   3      181.53      153.53      9.99 o 
   5   2   3      337.66      330.69     13.49 o 
   6   2   3      343.94      347.10     14.48 o 
   7   2   3     1348.11     1394.10     40.28 o 
   8   2   3      396.66      377.86     20.42 o 
   9   2   3      499.11      437.71     31.73 o 
 -12   3   3        0.14      -11.81     26.25 o 
 -11   3   3        0.44       14.73     25.64 o 
 -10   3   3       14.51        5.14     15.22 o 
  -9   3   3       28.18       16.37     14.46 o 
  -8   3   3      516.16      522.79     25.75 o 
  -7   3   3      442.38      426.32     25.42 o 
  -6   3   3     1946.03     1950.60     47.59 o 
  -5   3   3      994.51      956.89     28.59 o 
  -4   3   3     1901.66     1944.53     36.18 o 
  -3   3   3     3673.95     3602.37     67.43 o 
  -2   3   3    15707.23    15962.23    235.90 o 
  -1   3   3    18257.96    18710.78    274.69 o 
   0   3   3     6079.35     6127.94     94.74 o 
   1   3   3     8629.77     8775.54    155.99 o 
   2   3   3     6226.58     6294.48    102.29 o 
   3   3   3     4549.66     4631.43     74.12 o 
   4   3   3     4893.37     4811.01     77.77 o 
   5   3   3     3688.24     3657.74     73.23 o 
   6   3   3     3435.46     3357.45     69.57 o 
   7   3   3     1535.33     1539.67     40.51 o 
   8   3   3     1275.54     1327.96     56.67 o 
   9   3   3      782.91      787.85     37.21 o 
 -11   4   3      233.94      257.44     34.14 o 
 -10   4   3      391.66      435.96     37.64 o 
  -9   4   3      864.97      987.83     38.04 o 
  -8   4   3     3151.28     3256.06    124.23 o 
  -7   4   3     4177.04     4319.28    116.44 o 
  -6   4   3     2852.57     2876.77     64.77 o 
  -5   4   3     3242.68     3160.01     67.95 o 
  -4   4   3     5836.80     5902.96    111.67 o 
  -3   4   3    11560.60    11282.28    425.99 o 
  -2   4   3    13878.13    13416.29    277.86 o 
  -1   4   3    10715.09    10663.24    161.73 o 
   0   4   3     6506.06     6424.94    100.64 o 
   1   4   3     9031.61     9145.06    139.20 o 
   2   4   3     5988.66     6207.91    115.71 o 
   3   4   3     7541.98     7575.51    138.79 o 
   4   4   3     5242.67     5228.78    100.71 o 
   5   4   3     3720.10     3722.31     76.42 o 
   6   4   3     2883.69     2761.86     61.44 o 
   7   4   3     1228.17     1147.92     74.04 o 
   8   4   3      659.58      694.70     63.46 o 
   9   4   3      393.51      440.54     38.91 o 
  10   4   3      256.19      274.26     40.80 o 
 -11   5   3      318.86      318.82     38.99 o 
 -10   5   3     1084.12     1181.75     95.20 o 
  -9   5   3     1685.71     1669.14    124.66 o 
  -8   5   3     2834.22     2821.43     68.84 o 
  -7   5   3     1224.74     1284.13     40.76 o 
  -6   5   3     2250.70     2171.90     54.50 o 
  -5   5   3     4011.84     4075.44     85.09 o 
  -4   5   3     5816.43     5715.62    110.43 o 
  -3   5   3     5818.21     5726.78    109.16 o 
  -2   5   3     5408.61     5098.94    179.00 o 
  -1   5   3     3635.40     3488.68     75.68 o 
   0   5   3     3434.31     3434.22     59.72 o 
   1   5   3     4565.83     4526.22     90.11 o 
   2   5   3     2576.93     2471.10     55.87 o 
   3   5   3     2482.18     2556.60     88.36 o 
   4   5   3     1742.56     1834.45     85.66 o 
   5   5   3     1354.87     1347.94     51.00 o 
   6   5   3      535.87      533.93     31.40 o 
   7   5   3      110.86      103.77     20.03 o 
   8   5   3       48.22       40.80     19.64 o 
   9   5   3       26.87       33.42     20.03 o 
  10   5   3        7.55        1.88     20.44 o 
 -10   6   3      365.33      355.69     37.89 o 
  -9   6   3      398.47      410.41     36.85 o 
  -8   6   3      453.52      436.88     34.99 o 
  -7   6   3      570.48      553.69     31.37 o 
  -6   6   3      460.04      478.69     25.55 o 
  -5   6   3      659.36      668.33     28.62 o 
  -4   6   3      365.41      384.00     21.15 o 
  -3   6   3      131.90      110.38     15.40 o 
  -2   6   3       61.09       39.18      9.09 o 
  -1   6   3       47.46       28.74     10.57 o 
   0   6   3      330.94      336.24     32.24 o 
   1   6   3       66.35       71.81     12.22 o 
   2   6   3        9.75       14.19     10.42 o 
   3   6   3      431.97      403.89     21.42 o 
   4   6   3       79.90       94.15     18.68 o 
   5   6   3      138.57      131.11     21.10 o 
   6   6   3       37.83       19.63     28.71 o 
   7   6   3      268.04      246.30     27.11 o 
   8   6   3       99.45      126.72     24.80 o 
   9   6   3       88.96       79.66     24.56 o 
 -10   7   3        0.28      -23.73     23.73 o 
  -9   7   3        7.81        3.78     24.04 o 
  -8   7   3        3.22        1.66     22.17 o 
  -7   7   3        3.69        9.05     15.48 o 
  -6   7   3       52.25       63.30     16.78 o 
  -5   7   3       83.59      128.07     17.05 o 
  -4   7   3     1234.89     1219.27     38.43 o 
  -3   7   3     2016.43     1904.45     72.53 o 
  -2   7   3     3010.71     2807.46    126.64 o 
  -1   7   3     2472.52     2425.23    124.66 o 
   0   7   3     2227.62     2144.83    109.31 o 
   1   7   3     1501.27     1447.20     42.65 o 
   2   7   3     3246.13     3254.02     92.41 o 
   3   7   3     1236.35     1244.00     52.28 o 
   4   7   3      766.07      789.62     41.92 o 
   5   7   3      675.85      712.74     60.44 o 
   6   7   3     1038.50      983.02     52.89 o 
   7   7   3      610.45      583.77     40.43 o 
   8   7   3      320.11      295.95     32.54 o 
  -9   8   3      350.69      393.78     38.42 o 
  -8   8   3      379.81      321.32     34.43 o 
  -7   8   3      685.75      668.47     41.40 o 
  -6   8   3     1172.12     1176.39     42.02 o 
  -5   8   3     1491.01     1426.00     56.09 o 
  -4   8   3     2292.68     2172.43     71.05 o 
  -3   8   3     1670.50     1536.10     56.63 o 
  -2   8   3     1897.77     1836.69     50.89 o 
  -1   8   3     3324.89     3358.60     77.32 o 
   0   8   3     3674.61     3676.91     83.20 o 
   1   8   3     3841.73     3916.10    110.27 o 
   2   8   3     1363.53     1546.66     66.86 o 
   3   8   3     1084.54     1188.05     66.49 o 
   4   8   3      830.15      906.84     48.07 o 
   5   8   3     1238.99     1287.39     58.74 o 
   6   8   3      619.51      566.15     41.38 o 
   7   8   3      389.96      453.32     58.18 o 
  -8   9   3      527.87      437.45     56.67 o 
  -7   9   3      589.23      499.41     57.42 o 
  -6   9   3      930.19      807.67     64.22 o 
  -5   9   3     1485.11     1411.22     58.76 o 
  -4   9   3     1295.98     1281.67     54.49 o 
  -3   9   3      719.99      780.90     42.94 o 
  -2   9   3     1579.47     1497.80     56.56 o 
  -1   9   3     1615.31     1604.70     50.59 o 
   0   9   3     1589.12     1582.26     62.48 o 
   1   9   3      497.49      498.51     37.92 o 
   2   9   3      902.09     1057.48     60.06 o 
   3   9   3      278.56      288.40     56.67 o 
   4   9   3      431.28      393.08     94.82 o 
   5   9   3      300.43      315.88     37.06 o 
   6   9   3      106.91      128.62     31.40 o 
  -6  10   3      331.81      197.19     44.58 o 
  -5  10   3      256.57      229.68     44.58 o 
  -4  10   3      170.19      162.94     27.95 o 
  -3  10   3      261.66      184.74     43.07 o 
  -2  10   3      169.04      139.02     37.02 o 
  -1  10   3      168.66      144.97     26.98 o 
   0  10   3       90.80       93.69     25.11 o 
   1  10   3       89.61      119.02     27.95 o 
   2  10   3        1.88       10.96     24.58 o 
   3  10   3        2.52      -12.33     23.73 o 
   4  10   3       24.56       24.02     27.94 o 
  -4  11   3       11.18        1.51     33.24 o 
  -3  11   3      100.03      147.33     41.55 o 
  -2  11   3      145.93      194.17     43.82 o 
  -1  11   3      219.18      275.77     46.84 o 
   0  11   3      208.12      276.70     34.71 o 
   1  11   3      271.39      234.30     36.64 o 
   2  11   3      206.33      259.00     37.21 o 
  -1 -13   4       99.30      105.02     37.02 o 
   0 -13   4       80.05       56.67     31.73 o 
   1 -13   4       55.89       74.04     34.00 o 
   2 -13   4       27.87       30.22     31.73 o 
  -4 -12   4        0.01      -10.59     23.43 o 
  -3 -12   4       18.01       -3.31     23.20 o 
  -2 -12   4       21.46       -2.35     20.98 o 
  -1 -12   4        6.31       14.36     27.95 o 
   0 -12   4       74.71      106.53     34.00 o 
   1 -12   4       57.69       49.87     22.27 o 
   2 -12   4      146.42      127.17     24.84 o 
   3 -12   4      168.84      146.60     27.00 o 
   4 -12   4      305.50      291.64     47.60 o 
   5 -12   4      189.65      131.46     41.55 o 
  -6 -11   4       77.39      114.17     27.77 o 
  -5 -11   4      196.36      165.13     44.95 o 
  -4 -11   4      325.22      307.80     31.84 o 
  -3 -11   4      418.52      386.08     50.62 o 
  -2 -11   4      545.16      564.18     30.02 o 
  -1 -11   4      662.41      661.73     30.92 o 
   0 -11   4      649.43      590.21     34.97 o 
   1 -11   4     1063.56     1069.98     47.40 o 
   2 -11   4     1061.11     1047.86     48.54 o 
   3 -11   4     1528.72     1489.19     58.12 o 
   4 -11   4      648.41      745.71     64.22 o 
   5 -11   4      978.26      920.24     71.78 o 
   6 -11   4      622.42      578.41     41.04 o 
   7 -11   4      507.30      502.64     40.74 o 
  -7 -10   4      293.90      321.29     43.07 o 
  -6 -10   4      633.25      605.23     50.24 o 
  -5 -10   4      802.30      824.60     80.84 o 
  -4 -10   4      710.71      695.25     46.52 o 
  -3 -10   4     1439.39     1352.83     42.56 o 
  -2 -10   4     1504.68     1451.04     43.72 o 
  -1 -10   4     1155.49     1124.35     40.98 o 
   0 -10   4     1569.36     1596.11     46.95 o 
   1 -10   4     1139.32     1169.24     63.46 o 
   2 -10   4      789.82      804.20     39.73 o 
   3 -10   4      898.64      895.90     43.24 o 
   4 -10   4     1514.80     1611.76     73.06 o 
   5 -10   4     1301.45     1310.39     68.00 o 
   6 -10   4      596.13      646.66    114.84 o 
   7 -10   4      473.04      490.26     58.55 o 
   8 -10   4      283.53      232.88     35.89 o 
  -8  -9   4      469.49      428.12     63.09 o 
  -7  -9   4      618.54      637.05     59.69 o 
  -6  -9   4      909.55      960.49     36.03 o 
  -5  -9   4      399.82      387.98     23.14 o 
  -4  -9   4      852.90      812.67     49.08 o 
  -3  -9   4      849.85      805.31     30.19 o 
  -2  -9   4     1008.81      959.93     33.54 o 
  -1  -9   4     1334.44     1337.18     40.40 o 
   0  -9   4      505.32      492.63     24.40 o 
   1  -9   4      393.88      394.71     27.95 o 
   2  -9   4      178.70      186.79     44.95 o 
   3  -9   4     1515.53     1543.30     43.78 o 
   4  -9   4      246.98      266.65     23.32 o 
   5  -9   4      118.60      101.42     22.13 o 
   6  -9   4       78.59       78.24     22.87 o 
   7  -9   4       52.15       57.57     24.80 o 
   8  -9   4       23.36        8.03     24.02 o 
   9  -9   4        3.48       -5.92     30.22 o 
  -9  -8   4       84.72       91.51     23.88 o 
  -8  -8   4      117.43      116.41     18.16 o 
  -7  -8   4      320.74      315.04     22.34 o 
  -6  -8   4      395.96      369.01     22.46 o 
  -5  -8   4      378.66      360.31     20.93 o 
  -4  -8   4      138.20      122.02     16.29 o 
  -3  -8   4       63.96       67.90     12.58 o 
  -2  -8   4       49.74       47.76     21.33 o 
  -1  -8   4       72.22       78.93     13.32 o 
   0  -8   4       57.09       66.03     12.44 o 
   1  -8   4      263.35      261.52     21.23 o 
   2  -8   4       25.68       35.60     12.59 o 
   3  -8   4       12.54       -4.55     11.45 o 
   4  -8   4      828.95      785.45     30.74 o 
   5  -8   4      467.17      452.89     34.09 o 
   6  -8   4      529.54      545.92     35.92 o 
   7  -8   4      233.21      219.91     28.18 o 
   8  -8   4      200.93      209.79     35.51 o 
   9  -8   4      172.69      142.02     29.92 o 
 -10  -7   4        7.13       15.75     35.89 o 
  -9  -7   4      214.82      241.29     31.73 o 
  -8  -7   4        4.32        1.63     14.57 o 
  -7  -7   4       56.51       71.53     14.07 o 
  -6  -7   4       45.61       61.12     17.43 o 
  -5  -7   4      501.80      512.94     22.52 o 
  -4  -7   4      893.99      864.64     31.06 o 
  -3  -7   4     1273.23     1230.00     49.50 o 
  -2  -7   4     1531.51     1421.26     37.32 o 
  -1  -7   4     2608.43     2648.78     58.97 o 
   0  -7   4     4866.49     4911.33     93.13 o 
   1  -7   4     5295.37     5232.37     86.34 o 
   2  -7   4     2450.78     2437.74     55.59 o 
   3  -7   4     3330.61     3181.00     69.25 o 
   4  -7   4     4360.22     4273.46     89.04 o 
   5  -7   4     2500.04     2456.12     59.64 o 
   6  -7   4     1922.07     1761.27     62.03 o 
   7  -7   4     1063.87     1066.13     49.69 o 
   8  -7   4      766.40      722.95     91.80 o 
   9  -7   4     1002.61      928.40     51.21 o 
  10  -7   4      764.12      820.20     55.91 o 
 -11  -6   4      161.05      133.41     25.91 o 
 -10  -6   4      486.10      514.29     37.78 o 
  -9  -6   4      420.27      432.56     29.56 o 
  -8  -6   4      376.21      430.82     23.72 o 
  -7  -6   4     1502.30     1579.98     41.57 o 
  -6  -6   4     2274.79     2325.81     53.50 o 
  -5  -6   4     3953.31     3774.23     75.84 o 
  -4  -6   4     5233.67     5007.71     95.31 o 
  -3  -6   4     5361.37     5346.43    124.06 o 
  -2  -6   4     6522.67     6408.89    117.52 o 
  -1  -6   4     8076.27     8073.69    133.81 o 
   0  -6   4    10016.36    10205.65    154.98 o 
   1  -6   4     9080.85     9049.96    139.18 o 
   2  -6   4     6985.76     7010.15    129.77 o 
   3  -6   4     6238.37     6125.65    117.48 o 
   4  -6   4     3487.61     3368.63     72.19 o 
   5  -6   4     3179.09     3168.66     70.57 o 
   6  -6   4     1924.61     1901.27     50.42 o 
   7  -6   4     1397.12     1287.55     53.93 o 
   8  -6   4     1563.97     1574.27     62.93 o 
   9  -6   4      923.09      996.33     51.75 o 
  10  -6   4      655.47      785.98     51.08 o 
 -11  -5   4      459.55      553.26     63.09 o 
 -10  -5   4      581.27      575.42     54.40 o 
  -9  -5   4      585.32      623.11     60.44 o 
  -8  -5   4     1348.33     1401.24     38.58 o 
  -7  -5   4     3264.17     3194.43     66.88 o 
  -6  -5   4     3216.68     3247.44     66.73 o 
  -5  -5   4     3967.63     3857.88     65.14 o 
  -4  -5   4     3213.54     3207.78     64.20 o 
  -3  -5   4     4072.84     3966.94     75.91 o 
  -2  -5   4     1971.61     1893.01     41.42 o 
  -1  -5   4     9169.96     9275.81    139.86 o 
   0  -5   4     6922.89     6973.99    107.38 o 
   1  -5   4     4711.92     4761.73     76.12 o 
   2  -5   4     2189.82     2130.53     38.93 o 
   3  -5   4     1595.52     1559.94     33.55 o 
   4  -5   4     2187.03     2296.96     53.46 o 
   5  -5   4     1277.27     1239.47     35.97 o 
   6  -5   4      845.40      872.13     30.95 o 
   7  -5   4      718.91      689.40     38.60 o 
   8  -5   4       38.91       17.72     28.71 o 
   9  -5   4       47.54       67.11     25.04 o 
  10  -5   4       13.09       13.65     33.62 o 
  11  -5   4       13.91       -3.54     38.53 o 
 -11  -4   4      224.51      245.33     27.23 o 
 -10  -4   4      182.99      227.37     41.18 o 
  -9  -4   4      270.78      263.32     23.55 o 
  -8  -4   4      858.49      846.56     35.21 o 
  -7  -4   4     1079.68     1092.78     30.72 o 
  -6  -4   4     1562.84     1629.57     38.22 o 
  -5  -4   4      604.09      626.39     20.34 o 
  -4  -4   4      555.83      553.16     20.81 o 
  -3  -4   4      185.09      193.06     13.80 o 
  -2  -4   4     3169.38     3221.91     61.45 o 
  -1  -4   4     3541.61     3766.32     59.69 o 
   0  -4   4      616.29      701.06     15.84 o 
   1  -4   4      163.42      189.78      7.73 o 
   2  -4   4      179.41      182.45     10.78 o 
   3  -4   4      278.37      296.99     14.95 o 
   4  -4   4     1160.70     1192.44     32.76 o 
   5  -4   4      921.07      936.53     29.75 o 
   6  -4   4      289.85      298.03     17.88 o 
   7  -4   4      560.37      546.89     25.28 o 
   8  -4   4      518.25      627.67    103.89 o 
   9  -4   4      416.39      456.38     36.86 o 
  10  -4   4      345.76      319.71     34.68 o 
  11  -4   4      180.50      167.23     32.54 o 
 -12  -3   4        4.18       -3.02     20.30 o 
 -11  -3   4        7.82       -4.16     17.36 o 
 -10  -3   4        1.20       32.77     19.64 o 
  -9  -3   4        4.27        5.35     17.00 o 
  -8  -3   4        7.35       -8.64     11.48 o 
  -7  -3   4       56.40       48.80      9.87 o 
  -6  -3   4      498.08      520.40     18.66 o 
  -5  -3   4      759.66      752.74     26.56 o 
  -4  -3   4      331.56      345.48      9.95 o 
  -3  -3   4      696.82      694.21     15.40 o 
  -2  -3   4     3836.06     3752.65     58.80 o 
  -1  -3   4     7988.75     8114.38    120.91 o 
   0  -3   4     5058.37     5133.62     78.13 o 
   1  -3   4     2186.29     2187.85     36.42 o 
   2  -3   4     6330.29     6415.52    116.61 o 
   3  -3   4     7960.71     8225.63    148.60 o 
   4  -3   4     7517.76     7426.04    136.82 o 
   5  -3   4     6312.26     6222.77    118.60 o 
   6  -3   4     3015.69     2963.33     65.37 o 
   7  -3   4     2924.17     2972.15     71.97 o 
   8  -3   4     1900.22     1997.53     69.06 o 
   9  -3   4     1237.05     1296.22     86.89 o 
  10  -3   4      739.79      736.68     49.11 o 
  11  -3   4      485.13      499.31     44.30 o 
 -12  -2   4      131.26      161.88     40.42 o 
 -11  -2   4      284.12      312.83     28.83 o 
 -10  -2   4      422.08      438.97     32.49 o 
  -9  -2   4      836.59      821.34     35.21 o 
  -8  -2   4     1517.50     1447.99     46.21 o 
  -7  -2   4     2961.49     2923.03     73.99 o 
  -6  -2   4     3549.11     3454.96    135.33 o 
  -5  -2   4     3537.83     3441.61     56.85 o 
  -4  -2   4    10026.63    10135.16    151.38 o 
  -3  -2   4    27476.96    28762.94    416.44 o 
  -2  -2   4    30498.73    31193.19    450.38 o 
  -1  -2   4    13607.23    13611.70    198.57 o 
   0  -2   4    13378.06    13651.49    199.19 o 
   1  -2   4    10962.85    11151.69    193.32 o 
   2  -2   4    13467.09    13590.86    235.50 o 
   3  -2   4    14621.36    14690.13    216.62 o 
   4  -2   4     7206.49     7018.23    108.09 o 
   5  -2   4     4838.95     4857.46     78.78 o 
   6  -2   4     3239.27     3191.91     68.53 o 
   7  -2   4     2867.39     2989.92    113.15 o 
   8  -2   4     1940.21     1950.49     53.18 o 
   9  -2   4     1232.06     1299.66     70.64 o 
  10  -2   4      939.53     1037.99    132.60 o 
  11  -2   4      367.92      409.25     40.43 o 
 -12  -1   4      353.79      438.68     33.85 o 
 -11  -1   4      924.51      956.04     43.52 o 
 -10  -1   4      937.06      957.49    110.69 o 
  -9  -1   4     1770.32     1724.76     47.10 o 
  -8  -1   4     3162.93     2969.19    114.31 o 
  -7  -1   4     4007.70     3661.30    211.21 o 
  -6  -1   4     5502.51     5191.03    179.74 o 
  -5  -1   4     4997.68     4780.78     97.27 o 
  -4  -1   4    13882.98    13998.13    206.61 o 
  -3  -1   4    20601.24    21180.92    308.14 o 
  -2  -1   4    16226.61    16599.24    241.35 o 
  -1  -1   4     5569.69     5647.46     84.82 o 
   0  -1   4     5835.02     5959.28     89.22 o 
   1  -1   4     9574.18     9448.42    139.88 o 
   2  -1   4     8402.08     8341.70    125.00 o 
   3  -1   4     9414.92     9667.00    166.50 o 
   4  -1   4      390.68      371.40     12.37 o 
   5  -1   4     1584.71     1591.74     31.85 o 
   6  -1   4     1075.14     1072.48     25.37 o 
   7  -1   4     2429.70     2350.58     56.37 o 
   8  -1   4      666.07      697.96     29.67 o 
   9  -1   4      217.51      266.76     30.60 o 
  10  -1   4       42.79       32.12     25.09 o 
  11  -1   4       32.78       51.75     27.78 o 
 -12   0   4      403.40      424.93     33.85 o 
 -11   0   4      442.32      461.90     31.51 o 
 -10   0   4      388.72      377.54     23.99 o 
  -9   0   4      498.71      527.30     34.56 o 
  -8   0   4     1315.99     1274.19     37.38 o 
  -7   0   4     1233.69     1177.56     33.57 o 
  -6   0   4     2028.90     1955.36     51.99 o 
  -5   0   4     1394.26     1331.76     38.17 o 
  -4   0   4     6224.96     6401.31    141.74 o 
  -3   0   4     2212.12     2217.94     37.19 o 
  -2   0   4      307.11      319.66      8.91 o 
  -1   0   4      903.88      923.76     17.30 o 
   0   0   4     2601.92     2852.32     45.13 o 
   1   0   4     4880.75     5171.40     90.32 o 
   2   0   4     3357.62     3637.80     58.08 o 
   3   0   4      426.15      506.06     14.61 o 
   4   0   4     7146.60     7220.52    133.70 o 
   5   0   4     1012.78     1071.20     30.03 o 
   6   0   4        3.93        0.55      6.74 o 
   7   0   4       80.64       87.25     13.24 o 
   8   0   4      360.05      362.00     22.18 o 
   9   0   4      211.60      217.58     22.80 o 
  10   0   4      154.00      204.75     41.55 o 
  11   0   4       56.09       54.40     40.80 o 
 -12   1   4       25.78       43.07     34.75 o 
 -11   1   4       23.86       36.24     17.75 o 
 -10   1   4        4.15        8.78     14.45 o 
  -9   1   4       11.27        2.08     12.95 o 
  -8   1   4       17.91        5.00     11.31 o 
  -7   1   4       57.10       58.06     13.15 o 
  -6   1   4       28.20       41.55      9.66 o 
  -5   1   4       58.57       30.97      7.75 o 
  -4   1   4       39.96       66.20      7.78 o 
  -3   1   4     1047.72     1017.66     22.14 o 
  -2   1   4      187.98      195.89      7.43 o 
  -1   1   4     3001.16     3042.17     48.50 o 
   0   1   4     2145.68     2120.87     42.45 o 
   1   1   4      895.93      826.49     21.19 o 
   2   1   4     4195.89     4492.50    110.74 o 
   3   1   4     6225.66     6013.43     93.55 o 
   4   1   4     8475.62     8493.62    130.15 o 
   5   1   4     1794.70     1802.51     51.58 o 
   6   1   4     4080.15     4042.49     69.52 o 
   7   1   4     2246.96     2354.63     46.93 o 
   8   1   4     1169.58     1202.39     76.31 o 
   9   1   4      912.19      977.10     44.10 o 
  10   1   4      486.23      561.36     55.91 o 
 -12   2   4       89.05       61.45     37.40 o 
 -11   2   4      149.55      144.99     21.06 o 
 -10   2   4      286.74      272.88     27.10 o 
  -9   2   4      630.26      616.72     33.07 o 
  -8   2   4      530.77      531.41     25.12 o 
  -7   2   4     3817.25     3762.81     78.83 o 
  -6   2   4     3488.71     3408.41     80.36 o 
  -5   2   4     3764.37     3723.99     74.51 o 
  -4   2   4     4034.19     3950.92     76.42 o 
  -3   2   4     3575.61     3380.75     49.75 o 
  -2   2   4     8620.04     8474.47    127.82 o 
  -1   2   4     8707.75     8621.32    129.51 o 
   0   2   4    11895.11    11604.25    352.83 o 
   1   2   4    14765.97    14925.70    257.34 o 
   2   2   4     7428.50     7104.96    128.17 o 
   3   2   4     9488.83     9139.90    180.10 o 
   4   2   4     4531.28     4481.64     73.47 o 
   5   2   4     3713.73     3636.31     72.61 o 
   6   2   4     2758.34     2759.45     59.50 o 
   7   2   4     1562.49     1572.80     41.08 o 
   8   2   4     1371.44     1365.88     39.26 o 
   9   2   4      707.11      755.67     39.73 o 
 -11   3   4      393.23      469.97     39.89 o 
 -10   3   4      702.17      783.78     35.98 o 
  -9   3   4     1284.07     1301.93     42.55 o 
  -8   3   4     3621.94     3701.94    152.75 o 
  -7   3   4     7697.00     7656.41    144.81 o 
  -6   3   4     3123.13     3163.15     68.58 o 
  -5   3   4     8014.90     8191.98    149.61 o 
  -4   3   4     8140.29     8353.27    150.88 o 
  -3   3   4    10638.92    10509.74    159.25 o 
  -2   3   4     6886.16     6512.96    115.69 o 
  -1   3   4     8682.69     8502.28    129.51 o 
   0   3   4     7114.85     6932.70    126.33 o 
   1   3   4     5221.93     5190.91    119.67 o 
   2   3   4     5980.88     6170.40    114.40 o 
   3   3   4     3738.31     3701.49     64.02 o 
   4   3   4     2417.98     2303.32     51.45 o 
   5   3   4     2330.64     2312.29     52.18 o 
   6   3   4     1635.42     1582.49     41.08 o 
   7   3   4      866.67      830.97     29.89 o 
   8   3   4      268.87      267.87     27.95 o 
   9   3   4      221.77      214.57     35.51 o 
  10   3   4      109.34      108.04     31.73 o 
 -11   4   4      376.34      376.97     38.99 o 
 -10   4   4      669.32      723.01     35.43 o 
  -9   4   4      968.44     1090.53     39.85 o 
  -8   4   4     1772.91     1796.53     56.66 o 
  -7   4   4     1083.36     1167.61     44.17 o 
  -6   4   4     2007.59     1990.99     65.75 o 
  -5   4   4     2921.15     3026.29     70.25 o 
  -4   4   4     3016.06     3287.48     81.52 o 
  -3   4   4     2165.95     2171.85     41.88 o 
  -2   4   4     2546.53     2523.23     52.07 o 
  -1   4   4     2802.45     2793.16     49.45 o 
   0   4   4     1104.04     1018.27     29.31 o 
   1   4   4     2127.81     2240.66     50.70 o 
   2   4   4      627.49      626.29     27.74 o 
   3   4   4      394.63      367.22     18.37 o 
   4   4   4      155.19      146.29     13.78 o 
   5   4   4       32.54       41.48     11.40 o 
   6   4   4        0.78       -6.37     10.01 o 
   7   4   4        8.97      -10.66     13.86 o 
   8   4   4       36.93       31.58     16.67 o 
   9   4   4        8.33       10.31     18.38 o 
  10   4   4       13.06        1.51     29.47 o 
 -11   5   4      115.16      128.90     32.85 o 
 -10   5   4       72.90       97.10     27.48 o 
  -9   5   4       49.57       23.17     18.40 o 
  -8   5   4        8.59        7.85     15.11 o 
  -7   5   4       35.31       38.61     15.20 o 
  -6   5   4       76.42       62.46     14.17 o 
  -5   5   4      156.28      147.52     15.67 o 
  -4   5   4      154.52      155.99     18.78 o 
  -3   5   4        4.05        3.47      6.79 o 
  -2   5   4        8.74       26.86      7.65 o 
  -1   5   4      180.96      175.25     14.19 o 
   0   5   4      868.90      932.39     29.73 o 
   1   5   4      370.24      373.62     22.17 o 
   2   5   4      968.35     1001.00     31.67 o 
   3   5   4     1024.87     1050.17     35.62 o 
   4   5   4      917.16      897.06     30.89 o 
   5   5   4      959.51      953.72     41.13 o 
   6   5   4      608.68      576.76     37.02 o 
   7   5   4      792.34      737.90     38.17 o 
   8   5   4      377.24      389.89     31.25 o 
   9   5   4      197.91      185.23     26.41 o 
 -10   6   4       37.00       72.57     38.15 o 
  -9   6   4      204.20      203.55     31.76 o 
  -8   6   4      365.76      382.92     28.53 o 
  -7   6   4      440.21      471.11     27.60 o 
  -6   6   4      658.28      714.13     33.51 o 
  -5   6   4     1132.14     1148.42     38.14 o 
  -4   6   4     1892.47     1903.19     86.01 o 
  -3   6   4     2261.38     2182.29     67.84 o 
  -2   6   4     1280.38     1211.00     84.97 o 
  -1   6   4     1707.53     1620.00     64.43 o 
   0   6   4     2541.41     2478.94     59.24 o 
   1   6   4     4140.63     4062.50     86.31 o 
   2   6   4     4991.88     5055.66    103.45 o 
   3   6   4     2105.62     2194.71     55.42 o 
   4   6   4     1744.36     1815.28     97.84 o 
   5   6   4     1382.50     1330.39     53.16 o 
   6   6   4     1288.99     1283.66     53.89 o 
   7   6   4      652.03      760.45     43.26 o 
   8   6   4      304.79      270.24     30.69 o 
   9   6   4      276.01      273.51     34.38 o 
  -9   7   4      869.29      986.11     77.82 o 
  -8   7   4      878.57      885.89     50.21 o 
  -7   7   4     1290.61     1293.35     45.06 o 
  -6   7   4     2079.29     2030.93     55.73 o 
  -5   7   4     2928.42     2794.07     84.86 o 
  -4   7   4     4723.86     4640.43    121.68 o 
  -3   7   4     3504.71     3409.33     95.35 o 
  -2   7   4     2194.30     1808.47    180.82 o 
  -1   7   4     2623.48     2427.68    161.84 o 
   0   7   4     4106.40     3872.32    200.83 o 
   1   7   4     3332.07     3272.80    143.31 o 
   2   7   4     1370.92     1336.14     42.76 o 
   3   7   4     1699.78     1750.71     64.58 o 
   4   7   4      924.26      959.03     47.26 o 
   5   7   4     1080.66     1043.79     50.47 o 
   6   7   4      539.49      584.76     43.07 o 
   7   7   4      335.04      346.96     56.29 o 
   8   7   4      150.60      187.62     30.15 o 
  -8   8   4      914.07      871.13     71.02 o 
  -7   8   4      938.80      938.83    104.64 o 
  -6   8   4     1151.74     1151.47     52.04 o 
  -5   8   4     1144.56     1048.56     49.14 o 
  -4   8   4     1077.69     1062.85     48.33 o 
  -3   8   4      649.67      654.70     48.35 o 
  -2   8   4      980.33      921.30     55.53 o 
  -1   8   4     1489.96     1434.39     45.48 o 
   0   8   4     1467.30     1441.34     57.82 o 
   1   8   4      934.44      952.42     48.48 o 
   2   8   4     1141.81     1120.10     53.53 o 
   3   8   4      267.92      330.52     34.14 o 
   4   8   4       67.11       57.02     40.42 o 
   5   8   4      143.95      168.35     30.40 o 
   6   8   4       52.67       37.62     25.04 o 
   7   8   4        6.94       -7.16     24.51 o 
  -7   9   4       65.61        6.80     34.75 o 
  -6   9   4      138.99       91.75     25.34 o 
  -5   9   4       37.78       43.24     40.80 o 
  -4   9   4       55.87       19.07     19.99 o 
  -3   9   4        0.62       18.38     20.81 o 
  -2   9   4        0.91      -13.02     17.36 o 
  -1   9   4        0.37      -14.26     14.52 o 
   0   9   4        0.99       -2.34     33.62 o 
   1   9   4        5.28       -3.44     21.51 o 
   2   9   4       38.59       44.92     26.44 o 
   3   9   4       90.98       68.45     26.65 o 
   4   9   4      105.52       51.50     28.25 o 
   5   9   4       48.32       13.22     27.78 o 
  -5  10   4      277.99      287.49     34.19 o 
  -4  10   4      354.55      411.01     51.00 o 
  -3  10   4      433.80      451.72     37.35 o 
  -2  10   4      278.86      245.55     43.07 o 
  -1  10   4      510.76      591.58     59.69 o 
   0  10   4      607.80      679.72     46.15 o 
   1  10   4      562.47      545.00     43.56 o 
   2  10   4      484.49      579.50     46.09 o 
   3  10   4      490.70      466.31     43.72 o 
  -2  11   4      757.29      911.93     71.78 o 
  -1  11   4      771.68      819.75     71.78 o 
   0  11   4      530.40      597.61     83.11 o 
  -1 -13   5       89.32       83.11     37.78 o 
   0 -13   5      142.57      136.75     37.02 o 
   1 -13   5      298.03      265.69     30.44 o 
   2 -13   5      261.92      285.39     32.92 o 
  -5 -12   5      316.03      289.20     36.28 o 
  -4 -12   5      371.93      411.49     37.29 o 
  -3 -12   5      398.59      455.52     37.32 o 
  -2 -12   5      647.07      704.91     56.67 o 
  -1 -12   5      587.60      606.69     38.73 o 
   0 -12   5      799.24      843.45     43.96 o 
   1 -12   5      936.01     1005.88    119.37 o 
   2 -12   5      791.77      818.63     45.33 o 
   3 -12   5      817.71      816.79     44.95 o 
   4 -12   5      326.60      346.03     52.89 o 
   5 -12   5      685.73      630.12     66.49 o 
  -6 -11   5      469.30      433.20     37.35 o 
  -5 -11   5      515.04      466.41     37.11 o 
  -4 -11   5      369.39      381.17     34.99 o 
  -3 -11   5      649.13      634.21     31.50 o 
  -2 -11   5      757.22      764.15     33.68 o 
  -1 -11   5     1013.88     1004.08     46.10 o 
   0 -11   5     1552.76     1561.61     77.06 o 
   1 -11   5      739.70      710.38     47.22 o 
   2 -11   5      471.91      512.97     36.52 o 
   3 -11   5      231.22      265.86     29.33 o 
   4 -11   5      725.94      792.73     93.69 o 
   5 -11   5      341.49      362.66     51.38 o 
   6 -11   5      187.69      148.10     54.40 o 
  -8 -10   5      142.14      138.64     29.38 o 
  -7 -10   5      182.13      185.17     28.25 o 
  -6 -10   5      112.28       91.67     18.91 o 
  -5 -10   5      179.29      187.09     20.97 o 
  -4 -10   5      141.90      165.96     27.19 o 
  -3 -10   5      260.35      278.43     21.78 o 
  -2 -10   5      387.58      380.20     30.49 o 
  -1 -10   5      404.92      382.30     24.06 o 
   0 -10   5       22.64        1.10     17.61 o 
   1 -10   5       15.82       20.46     17.36 o 
   2 -10   5        6.87      -15.92     17.36 o 
   3 -10   5      142.97      154.65     26.07 o 
   4 -10   5       14.32       24.42     24.93 o 
   5 -10   5        0.62      -26.44     27.58 o 
   6 -10   5       22.83       21.29     23.43 o 
   7 -10   5       13.04       26.11     24.27 o 
   8 -10   5       14.77      -24.84     24.84 o 
  -9  -9   5        2.37      -12.09     29.47 o 
  -8  -9   5        6.37       25.15     16.97 o 
  -7  -9   5       52.10       28.16     16.38 o 
  -6  -9   5       62.96       78.14     19.34 o 
  -5  -9   5       98.26      121.62     17.05 o 
  -4  -9   5      127.85      141.74     17.09 o 
  -3  -9   5       21.79       11.50     12.17 o 
  -2  -9   5      105.28      132.99     28.50 o 
  -1  -9   5      613.97      585.30     26.37 o 
   0  -9   5      606.95      589.15     28.89 o 
   1  -9   5      890.92      793.91     78.20 o 
   2  -9   5     1222.05     1141.07     46.40 o 
   3  -9   5      684.11      648.35     31.32 o 
   4  -9   5     1252.00     1223.30     39.75 o 
   5  -9   5     1445.44     1430.08     45.22 o 
   6  -9   5     1022.45      996.90     48.78 o 
   7  -9   5      654.93      640.00     41.51 o 
   8  -9   5      368.07      359.70     37.21 o 
   9  -9   5      246.48      217.74     35.25 o 
  -9  -8   5      172.48      186.28     31.35 o 
  -8  -8   5      218.71      255.05     22.09 o 
  -7  -8   5      307.69      354.01     23.09 o 
  -6  -8   5      760.56      780.50     29.23 o 
  -5  -8   5     1077.97     1126.15     35.27 o 
  -4  -8   5      928.36      905.98     31.19 o 
  -3  -8   5     1449.77     1365.70     38.89 o 
  -2  -8   5     3054.28     2912.99     64.29 o 
  -1  -8   5     4314.96     4147.93     95.28 o 
   0  -8   5     4247.15     4117.84     84.10 o 
   1  -8   5     3494.50     3473.87     93.22 o 
   2  -8   5     3601.30     3631.54     77.49 o 
   3  -8   5     2755.60     2788.16     64.83 o 
   4  -8   5     4621.44     4463.27     94.43 o 
   5  -8   5     2683.02     2672.08     97.47 o 
   6  -8   5     1701.61     1536.23     58.81 o 
   7  -8   5      996.75      904.68     62.71 o 
   8  -8   5      572.67      560.39     49.49 o 
   9  -8   5      407.93      378.54     38.66 o 
 -10  -7   5      307.55      326.78     30.69 o 
  -9  -7   5      482.47      489.10     42.69 o 
  -8  -7   5      470.97      497.61     25.81 o 
  -7  -7   5     1278.66     1240.78     37.89 o 
  -6  -7   5     2336.55     2297.37     54.23 o 
  -5  -7   5     1951.31     1882.51     46.51 o 
  -4  -7   5     1380.43     1337.13     36.77 o 
  -3  -7   5     2144.15     2052.38     48.32 o 
  -2  -7   5     4326.99     4148.54     82.29 o 
  -1  -7   5     3669.92     3572.97     72.67 o 
   0  -7   5     4930.97     4945.37     81.56 o 
   1  -7   5     3422.59     3377.48     59.46 o 
   2  -7   5     4461.47     4431.68     89.77 o 
   3  -7   5     1919.85     1842.14     48.12 o 
   4  -7   5     3242.46     3256.44     86.81 o 
   5  -7   5      892.77      937.33     34.14 o 
   6  -7   5      906.99      915.79     34.86 o 
   7  -7   5      812.96      821.02     44.64 o 
   8  -7   5      501.03      495.67     38.29 o 
   9  -7   5       91.25       98.60     27.78 o 
  10  -7   5       34.02       21.71     31.35 o 
 -11  -6   5      286.07      291.90     41.18 o 
 -10  -6   5      305.59      352.95     59.69 o 
  -9  -6   5      517.06      535.96     32.59 o 
  -8  -6   5      398.12      407.19     27.48 o 
  -7  -6   5     1829.02     1834.01     46.19 o 
  -6  -6   5     1859.67     1784.96     44.20 o 
  -5  -6   5     1533.00     1412.23     38.68 o 
  -4  -6   5      715.04      686.23     24.02 o 
  -3  -6   5      804.45      782.57     25.15 o 
  -2  -6   5      161.08      161.02     12.35 o 
  -1  -6   5     2296.42     2269.63     40.95 o 
   0  -6   5     1446.95     1455.81     29.55 o 
   1  -6   5      788.66      751.20     21.48 o 
   2  -6   5      433.65      439.38     22.70 o 
   3  -6   5      943.11      982.93     31.03 o 
   4  -6   5      476.81      524.81     24.16 o 
   5  -6   5        2.15        3.96     11.55 o 
   6  -6   5       72.37       62.30     17.19 o 
   7  -6   5       41.37       17.02     26.07 o 
   8  -6   5       20.13       22.81     21.35 o 
   9  -6   5       26.22       11.79     24.02 o 
  10  -6   5       53.48       61.84     29.08 o 
 -11  -5   5       63.40       88.19     23.12 o 
 -10  -5   5       63.60       77.74     21.10 o 
  -9  -5   5      100.34      114.15     20.56 o 
  -8  -5   5       22.39       23.87     14.39 o 
  -7  -5   5      490.05      447.05     20.61 o 
  -6  -5   5       13.55        5.08      9.30 o 
  -5  -5   5       89.13       97.64     10.94 o 
  -4  -5   5      228.64      211.40     17.06 o 
  -3  -5   5      617.34      585.37     19.95 o 
  -2  -5   5      329.68      340.62     14.85 o 
  -1  -5   5      479.17      493.48     13.65 o 
   0  -5   5      572.77      597.62     26.39 o 
   1  -5   5     2618.91     2764.51     47.34 o 
   2  -5   5      140.73      128.81     22.25 o 
   3  -5   5      779.04      731.55     24.94 o 
   4  -5   5      901.22      970.81     30.85 o 
   5  -5   5     1050.51     1110.30     34.37 o 
   6  -5   5     1220.71     1159.42     54.95 o 
   7  -5   5     1100.13     1167.46     39.12 o 
   8  -5   5      935.50      950.14    128.82 o 
   9  -5   5      752.72      783.55     56.67 o 
  10  -5   5      368.06      407.93     57.04 o 
  11  -5   5      262.25      332.09     64.22 o 
 -11  -4   5       19.59       38.60     23.04 o 
 -10  -4   5       56.17       52.75     19.49 o 
  -9  -4   5      127.54      185.63     21.06 o 
  -8  -4   5      227.09      240.02     24.55 o 
  -7  -4   5      336.86      366.71     24.16 o 
  -6  -4   5     2587.80     2557.87     53.77 o 
  -5  -4   5     1261.80     1211.01     30.82 o 
  -4  -4   5     2037.51     1943.05     42.39 o 
  -3  -4   5     1607.80     1552.33     28.59 o 
  -2  -4   5    11062.28    11447.03    170.27 o 
  -1  -4   5     8311.48     8437.04    135.12 o 
   0  -4   5    12866.06    12977.59    191.98 o 
   1  -4   5    12125.65    12270.73    182.29 o 
   2  -4   5    10184.11    10446.74    186.39 o 
   3  -4   5     9600.02     9815.22    177.39 o 
   4  -4   5     5334.27     5199.24    101.43 o 
   5  -4   5     4252.42     4198.73    121.40 o 
   6  -4   5     3455.15     3387.38     74.48 o 
   7  -4   5     2150.52     2052.79     53.28 o 
   8  -4   5     1971.89     1975.80    110.69 o 
   9  -4   5      826.44      828.46     48.07 o 
  10  -4   5      446.14      462.99     39.90 o 
  11  -4   5      331.50      326.91     38.73 o 
 -12  -3   5      130.93      147.09     26.18 o 
 -11  -3   5      196.91      197.23     25.91 o 
 -10  -3   5      661.12      694.75     36.22 o 
  -9  -3   5      771.49      761.63     43.44 o 
  -8  -3   5     1853.32     1762.49     53.93 o 
  -7  -3   5     3805.37     3723.66     90.82 o 
  -6  -3   5     3612.52     3509.53     88.49 o 
  -5  -3   5     5106.95     5050.04    127.37 o 
  -4  -3   5     3826.95     3734.86     60.49 o 
  -3  -3   5    10819.05    10923.76    162.57 o 
  -2  -3   5     9152.78     9097.29    135.84 o 
  -1  -3   5    13382.31    13465.45    178.24 o 
   0  -3   5    16885.50    16953.28    247.84 o 
   1  -3   5    11658.31    11855.50    175.51 o 
   2  -3   5    11812.44    11970.16    210.37 o 
   3  -3   5     8650.73     8473.92    153.55 o 
   4  -3   5     5399.68     5294.62    102.19 o 
   5  -3   5     3590.40     3405.10     80.83 o 
   6  -3   5     2857.44     2726.42     62.34 o 
   7  -3   5     1372.86     1383.27     40.84 o 
   8  -3   5     1427.37     1392.44     70.52 o 
   9  -3   5      327.04      386.71     35.07 o 
  10  -3   5      292.74      315.07     35.60 o 
  11  -3   5       95.13       81.02     31.51 o 
 -12  -2   5      283.06      337.88     47.22 o 
 -11  -2   5      725.51      807.10     41.67 o 
 -10  -2   5     1161.91     1038.63     42.98 o 
  -9  -2   5     1467.45     1338.04     46.73 o 
  -8  -2   5     2476.81     2393.56     66.22 o 
  -7  -2   5     2095.60     2046.77     48.79 o 
  -6  -2   5     3124.47     3171.07     72.10 o 
  -5  -2   5     5042.41     5155.76     81.56 o 
  -4  -2   5     3655.52     3508.59     57.22 o 
  -3  -2   5     8902.31     9048.03    135.42 o 
  -2  -2   5     3243.91     3251.22     46.78 o 
  -1  -2   5     2545.93     2571.81     41.88 o 
   0  -2   5     2406.23     2487.85     40.81 o 
   1  -2   5     2481.55     2539.11     42.06 o 
   2  -2   5     4161.95     4188.91     66.27 o 
   3  -2   5     3558.91     3781.89     82.23 o 
   4  -2   5     1329.75     1418.28     27.90 o 
   5  -2   5      371.71      341.17     17.49 o 
   6  -2   5       77.74       54.00     11.58 o 
   7  -2   5      664.44      599.36     39.23 o 
   8  -2   5       32.90       37.39     14.20 o 
   9  -2   5        0.10       25.65     22.36 o 
  10  -2   5       11.77       72.28     46.47 o 
  11  -2   5        0.74        5.30     27.94 o 
 -12  -1   5      166.96      166.27     27.23 o 
 -11  -1   5      388.12      338.70     29.37 o 
 -10  -1   5      664.20      561.76     32.32 o 
  -9  -1   5      945.36      930.86     38.42 o 
  -8  -1   5      505.16      477.01     33.19 o 
  -7  -1   5       88.47       91.02     12.39 o 
  -6  -1   5      104.51      119.09     11.30 o 
  -5  -1   5      458.26      439.55     12.91 o 
  -4  -1   5      449.57      443.14     13.14 o 
  -3  -1   5      521.70      594.33     14.44 o 
  -2  -1   5      996.44     1117.92     21.32 o 
  -1  -1   5      103.59      104.25      7.09 o 
   0  -1   5       13.31       27.63      4.27 o 
   1  -1   5       15.12       24.20      4.13 o 
   2  -1   5       44.16       65.70      5.66 o 
   3  -1   5      120.31      137.10     19.62 o 
   4  -1   5      361.61      385.95     12.98 o 
   5  -1   5     1070.80     1088.67     24.85 o 
   6  -1   5      157.74      153.24     23.30 o 
   7  -1   5     1567.38     1525.51     43.34 o 
   8  -1   5      781.90      758.48     42.90 o 
   9  -1   5      587.51      633.39     44.28 o 
  10  -1   5      239.84      222.13     43.82 o 
  11  -1   5      256.96      304.48     52.89 o 
 -12   0   5       10.44       17.28     21.19 o 
 -11   0   5        1.38        5.98     26.82 o 
 -10   0   5        1.70       19.42     14.74 o 
  -9   0   5        7.93        0.37     12.20 o 
  -8   0   5      352.25      309.13     20.51 o 
  -7   0   5      445.17      398.04     30.13 o 
  -6   0   5     1297.08     1257.96     33.63 o 
  -5   0   5     1090.48      987.70     27.33 o 
  -4   0   5     2355.73     2493.92     44.49 o 
  -3   0   5     4116.26     4013.51     63.75 o 
  -2   0   5     9816.39    10220.14    151.63 o 
  -1   0   5     6717.48     6785.89    102.25 o 
   0   0   5     4267.59     4237.81     65.97 o 
   1   0   5     6642.82     6581.65    100.05 o 
   2   0   5    16408.56    16008.63    269.70 o 
   3   0   5     4313.30     4244.62     68.71 o 
   4   0   5    10096.95     9970.70    168.49 o 
   5   0   5     3387.66     3347.30     58.55 o 
   6   0   5     5829.75     5760.06     94.87 o 
   7   0   5     2477.98     2355.90     57.86 o 
   8   0   5     1513.87     1524.89     53.69 o 
   9   0   5      797.50      724.01     39.26 o 
  10   0   5      613.60      609.72     58.18 o 
  11   0   5      362.29      423.85     54.40 o 
 -12   1   5      239.30      181.86     28.01 o 
 -11   1   5      377.61      393.99     27.61 o 
 -10   1   5      434.38      418.37     25.82 o 
  -9   1   5      909.48      846.64     38.39 o 
  -8   1   5     1121.93     1135.35     36.29 o 
  -7   1   5     4300.76     4147.98     85.08 o 
  -6   1   5     6232.51     5985.02    113.28 o 
  -5   1   5     5238.49     5263.97     99.45 o 
  -4   1   5     8183.37     7924.34    140.61 o 
  -3   1   5    18245.07    18723.87    274.27 o 
  -2   1   5    21960.91    22438.37    290.51 o 
  -1   1   5    15580.74    15488.20    227.27 o 
   0   1   5    12776.37    12914.48    190.91 o 
   1   1   5    15059.37    14867.67    256.26 o 
   2   1   5     7381.78     7112.69    108.96 o 
   3   1   5     7773.43     7597.26    117.22 o 
   4   1   5     7986.94     7785.31    125.19 o 
   5   1   5     3860.49     3670.82     91.04 o 
   6   1   5     3688.26     3561.71     72.68 o 
   7   1   5     2838.85     2698.00    111.06 o 
   8   1   5     1381.22     1313.36    115.22 o 
   9   1   5      575.60      565.67     34.71 o 
  10   1   5      359.11      407.99     49.11 o 
 -12   2   5      458.53      551.14     49.11 o 
 -11   2   5      556.63      610.90     41.16 o 
 -10   2   5      906.12      864.89     36.38 o 
  -9   2   5     1512.71     1562.29     50.90 o 
  -8   2   5     2585.46     2413.56     59.12 o 
  -7   2   5     5060.72     4902.97     98.91 o 
  -6   2   5     3598.74     3514.09     73.84 o 
  -5   2   5     4531.23     4518.35     88.31 o 
  -4   2   5     6843.69     7069.67    128.05 o 
  -3   2   5     7856.01     8103.78    124.11 o 
  -2   2   5     5533.85     5393.78     84.65 o 
  -1   2   5     6029.93     6099.49     94.42 o 
   0   2   5     5364.53     5393.85    100.31 o 
   1   2   5     2240.98     2295.35     49.12 o 
   2   2   5     4062.99     3956.25     77.20 o 
   3   2   5     1437.03     1444.38     35.77 o 
   4   2   5     1338.49     1284.19     33.57 o 
   5   2   5      341.40      320.93     20.97 o 
   6   2   5     1111.62     1133.94     42.05 o 
   7   2   5      461.84      413.31     21.32 o 
   8   2   5      156.57      158.66     29.09 o 
   9   2   5       93.31       77.28     21.83 o 
  10   2   5       33.90       22.67     29.47 o 
 -11   3   5      354.00      353.33     27.61 o 
 -10   3   5      618.78      632.36     48.79 o 
  -9   3   5      985.82      929.31     37.30 o 
  -8   3   5      476.29      489.12     26.17 o 
  -7   3   5     1546.74     1520.39     43.48 o 
  -6   3   5      440.00      483.62     23.95 o 
  -5   3   5      677.09      718.59     22.65 o 
  -4   3   5      377.85      412.12     18.99 o 
  -3   3   5      304.07      299.70     12.19 o 
  -2   3   5      411.99      480.17     21.64 o 
  -1   3   5      148.70      145.21      8.09 o 
   0   3   5       71.61       92.40     12.16 o 
   1   3   5      612.89      678.28     22.86 o 
   2   3   5       18.21       17.47      7.99 o 
   3   3   5       63.77       68.26     10.25 o 
   4   3   5        9.93       11.78      8.96 o 
   5   3   5      278.63      266.88     16.85 o 
   6   3   5      148.47      168.36     15.70 o 
   7   3   5      342.50      337.89     20.87 o 
   8   3   5      235.48      201.28     22.27 o 
   9   3   5      161.10      118.62     33.24 o 
  10   3   5      115.46      145.82     34.75 o 
 -11   4   5        1.39        7.69     26.46 o 
 -10   4   5        4.34      -15.52     17.12 o 
  -9   4   5        4.90        4.01     16.21 o 
  -8   4   5       30.53       36.82     14.29 o 
  -7   4   5        5.59       -0.48     12.58 o 
  -6   4   5      950.73      952.19     33.35 o 
  -5   4   5      264.61      239.77     18.05 o 
  -4   4   5      743.68      719.58     26.76 o 
  -3   4   5      520.01      490.25     23.77 o 
  -2   4   5      817.54      821.78     24.10 o 
  -1   4   5     1484.08     1461.50     38.18 o 
   0   4   5     4715.21     4801.65     95.09 o 
   1   4   5     3557.97     3535.16     87.61 o 
   2   4   5     3449.49     3440.64     72.81 o 
   3   4   5     3084.69     3072.27     70.10 o 
   4   4   5     2538.71     2459.16     60.22 o 
   5   4   5     1797.22     1784.12     46.80 o 
   6   4   5     1947.95     1919.28     50.27 o 
   7   4   5     1376.61     1249.10    123.91 o 
   8   4   5      866.79      853.35     41.94 o 
   9   4   5      418.62      402.70     47.60 o 
 -10   5   5      345.77      439.52     40.56 o 
  -9   5   5      440.03      490.86     30.61 o 
  -8   5   5      911.35      993.26     38.93 o 
  -7   5   5     1531.82     1614.84     48.69 o 
  -6   5   5     2610.54     2636.80    105.78 o 
  -5   5   5     2490.39     2524.98     99.91 o 
  -4   5   5     3593.08     3622.25     77.67 o 
  -3   5   5     4382.94     4108.19    174.91 o 
  -2   5   5     5013.19     4692.44    124.17 o 
  -1   5   5     6549.20     6289.94    121.99 o 
   0   5   5     6262.15     6034.26    118.21 o 
   1   5   5     7069.54     6803.55    131.27 o 
   2   5   5     3800.46     3943.37    103.59 o 
   3   5   5     3149.49     3224.28     72.02 o 
   4   5   5     2055.22     2119.93     54.43 o 
   5   5   5     2439.54     2526.02     62.06 o 
   6   5   5     1637.14     1708.21     60.59 o 
   7   5   5      925.00      910.42     45.08 o 
   8   5   5      625.47      617.20     37.92 o 
   9   5   5      256.54      297.60     47.98 o 
 -10   6   5      671.67      685.49     47.54 o 
  -9   6   5      593.12      597.74     34.35 o 
  -8   6   5     1276.94     1344.60     47.08 o 
  -7   6   5     1888.16     1874.88     71.49 o 
  -6   6   5     2920.40     2935.12     83.85 o 
  -5   6   5     3381.38     3194.75     93.33 o 
  -4   6   5     2967.32     2840.71     84.28 o 
  -3   6   5     2545.42     2503.28     76.63 o 
  -2   6   5     2458.68     2156.35     73.71 o 
  -1   6   5     2387.25     2262.77     68.92 o 
   0   6   5     3291.08     3148.70     72.50 o 
   1   6   5      833.88      768.55     33.62 o 
   2   6   5     1322.14     1398.11     42.49 o 
   3   6   5     1392.64     1462.78     44.22 o 
   4   6   5     1111.18     1223.03     51.81 o 
   5   6   5      427.03      486.73     48.73 o 
   6   6   5      253.46      270.04     29.37 o 
   7   6   5      227.17      198.71     27.42 o 
   8   6   5       97.92       85.34     25.38 o 
  -9   7   5      335.59      394.57     38.82 o 
  -8   7   5      502.28      517.69     42.69 o 
  -7   7   5      365.53      318.25     55.15 o 
  -6   7   5      867.66      840.31     45.66 o 
  -5   7   5      837.27      808.60     43.26 o 
  -4   7   5      401.15      375.67     30.97 o 
  -3   7   5      749.80      724.58     40.42 o 
  -2   7   5      148.04      136.21     22.13 o 
  -1   7   5       92.75       90.09     15.89 o 
   0   7   5      167.48      177.30     23.21 o 
   1   7   5       16.68       16.23     13.51 o 
   2   7   5       19.13       15.70     14.31 o 
   3   7   5       12.34      -15.77     24.18 o 
   4   7   5        1.04      -11.71     18.70 o 
   5   7   5       13.13      -14.43     20.75 o 
   6   7   5        1.24      -15.75     22.17 o 
   7   7   5       25.21       36.16     24.56 o 
  -8   8   5        0.15       17.38     35.51 o 
  -7   8   5        1.64       -0.28     22.70 o 
  -6   8   5        0.61       -7.56     30.60 o 
  -5   8   5       47.17       41.97     22.13 o 
  -4   8   5       17.16       14.82     20.28 o 
  -3   8   5       98.51      127.94     24.30 o 
  -2   8   5      194.08      181.64     25.91 o 
  -1   8   5      164.44      170.64     20.35 o 
   0   8   5      259.87      287.38     24.09 o 
   1   8   5      627.49      577.92     54.78 o 
   2   8   5      773.67      765.13     46.87 o 
   3   8   5      522.87      548.50     41.51 o 
   4   8   5      631.44      566.11     42.81 o 
   5   8   5      306.25      367.29     38.90 o 
   6   8   5      273.68      252.90     35.21 o 
  -7   9   5      176.08      145.82     44.58 o 
  -6   9   5      285.48      304.38     34.14 o 
  -5   9   5      337.80      359.48     70.26 o 
  -4   9   5      737.26      721.89     44.07 o 
  -3   9   5     1025.73     1052.18     52.89 o 
  -2   9   5      998.09      987.31     49.93 o 
  -1   9   5      930.36     1008.00     62.33 o 
   0   9   5     1158.43     1090.15    117.11 o 
   1   9   5     1073.97     1031.96     55.00 o 
   2   9   5      871.99      901.35     53.35 o 
   3   9   5      816.62      817.27     51.92 o 
   4   9   5      601.40      720.23     81.98 o 
  -4  10   5      749.41      784.10     48.08 o 
  -3  10   5      820.49      712.97     45.40 o 
  -2  10   5      821.90      805.40     68.00 o 
  -1  10   5      669.63      689.05     63.46 o 
   0  10   5      647.60      649.62     47.22 o 
   1  10   5      550.03      564.34     45.61 o 
   2  10   5      440.51      506.75     44.79 o 
  -2 -13   6      422.76      430.65     49.87 o 
  -1 -13   6      353.97      366.72     41.55 o 
   0 -13   6      384.49      390.73     35.45 o 
   1 -13   6      482.77      534.55     67.24 o 
   2 -13   6      430.04      389.47     36.14 o 
  -5 -12   6      244.43      260.93     31.93 o 
  -4 -12   6      329.86      316.44     32.70 o 
  -3 -12   6      287.89      264.28     25.21 o 
  -2 -12   6      231.37      222.65     54.78 o 
  -1 -12   6      317.34      315.44     71.78 o 
   0 -12   6      249.12      265.58     46.09 o 
   1 -12   6      242.20      298.37     32.32 o 
   2 -12   6       39.33       82.14     24.56 o 
   3 -12   6      134.62      167.77     29.02 o 
   4 -12   6      157.34      174.40     29.15 o 
   5 -12   6       12.98       -3.78     34.75 o 
  -6 -11   6        9.33        3.17     18.08 o 
  -5 -11   6       46.53       47.35     17.96 o 
  -4 -11   6        8.14        6.54     15.88 o 
  -3 -11   6        1.65      -14.04     14.04 o 
  -2 -11   6       51.99       49.72     20.56 o 
  -1 -11   6        3.38       14.19     20.52 o 
   0 -11   6       34.14       20.97     19.75 o 
   1 -11   6       38.69       33.62     22.44 o 
   2 -11   6       16.50       18.44     24.18 o 
   3 -11   6       12.44      -16.24     19.23 o 
   4 -11   6      140.46      114.12     27.32 o 
   5 -11   6      155.32      201.73     46.84 o 
   6 -11   6      177.46      185.11     46.09 o 
  -8 -10   6       14.55       21.73     23.97 o 
  -7 -10   6       69.12       81.01     19.90 o 
  -6 -10   6       76.75       88.58     19.07 o 
  -5 -10   6      167.23      190.16     20.77 o 
  -4 -10   6      359.47      354.30     23.62 o 
  -3 -10   6      189.83      203.08     20.69 o 
  -2 -10   6      459.46      499.78     26.54 o 
  -1 -10   6      947.82      894.42     42.21 o 
   0 -10   6      998.22      995.61     45.14 o 
   1 -10   6      832.31      868.15     42.70 o 
   2 -10   6      590.47      574.16     35.75 o 
   3 -10   6      743.23      843.70     42.88 o 
   4 -10   6      630.91      649.20    106.53 o 
   5 -10   6     1164.58     1147.83     50.79 o 
   6 -10   6      832.97      954.24     68.00 o 
   7 -10   6      719.85      707.44     47.32 o 
  -9  -9   6      173.55      199.31     29.38 o 
  -8  -9   6      279.17      329.60     25.29 o 
  -7  -9   6      368.36      392.56     36.43 o 
  -6  -9   6      915.93      912.06     34.42 o 
  -5  -9   6     1268.81     1253.44     53.78 o 
  -4  -9   6     1813.14     1838.23     49.42 o 
  -3  -9   6     1216.11     1227.72     38.34 o 
  -2  -9   6     1921.44     1868.58     49.11 o 
  -1  -9   6     2552.54     2329.97     56.95 o 
   0  -9   6     2762.80     2642.39    125.42 o 
   1  -9   6     2079.11     2085.03     94.44 o 
   2  -9   6     2027.50     2108.88     68.82 o 
   3  -9   6     1941.17     2080.01     54.65 o 
   4  -9   6     1350.69     1422.95     82.16 o 
   5  -9   6     1771.12     1757.02     54.40 o 
   6  -9   6      664.41      794.11     45.18 o 
   7  -9   6      468.28      504.52     40.21 o 
   8  -9   6      459.91      440.40     46.09 o 
  -9  -8   6      323.48      341.82     47.98 o 
  -8  -8   6      507.12      514.63     27.22 o 
  -7  -8   6      644.34      652.56     29.46 o 
  -6  -8   6     1467.86     1444.13     41.86 o 
  -5  -8   6     2357.23     2254.52     54.81 o 
  -4  -8   6     3183.21     2987.93     66.51 o 
  -3  -8   6     3202.58     3088.51     67.63 o 
  -2  -8   6     2971.16     2676.71     60.46 o 
  -1  -8   6     1797.93     1648.58     42.95 o 
   0  -8   6     1690.61     1644.13     42.63 o 
   1  -8   6     1199.18     1230.77     64.98 o 
   2  -8   6     1424.30     1394.33     40.18 o 
   3  -8   6      362.79      386.15     28.51 o 
   4  -8   6      895.98      879.28     33.91 o 
   5  -8   6      629.41      659.37     31.28 o 
   6  -8   6       67.51       92.00     23.73 o 
   7  -8   6      278.28      259.76     32.77 o 
   8  -8   6       89.44       40.10     26.11 o 
   9  -8   6       47.98       31.63     37.02 o 
 -10  -7   6      103.01      102.82     24.56 o 
  -9  -7   6      191.97      179.62     24.30 o 
  -8  -7   6      242.71      238.45     24.51 o 
  -7  -7   6       93.00      115.08     17.04 o 
  -6  -7   6      695.63      642.94     31.30 o 
  -5  -7   6      479.53      450.60     21.81 o 
  -4  -7   6      860.00      804.68     28.18 o 
  -3  -7   6      235.41      223.47     15.81 o 
  -2  -7   6       45.21       37.80     11.75 o 
  -1  -7   6      271.76      275.54     15.88 o 
   0  -7   6       20.76       35.75      9.26 o 
   1  -7   6       20.64       28.95      9.72 o 
   2  -7   6      184.26      188.38     15.77 o 
   3  -7   6       91.41       75.84     13.79 o 
   4  -7   6       35.21       51.36     14.04 o 
   5  -7   6      132.24      133.61     19.92 o 
   6  -7   6       89.73      119.35     18.50 o 
   7  -7   6      135.60       91.00     25.04 o 
   8  -7   6      184.10      208.90     30.55 o 
   9  -7   6      131.22      140.77     32.38 o 
  10  -7   6       94.88       73.85     47.60 o 
 -11  -6   6        5.20       -7.66     22.36 o 
 -10  -6   6       12.47      -16.78     17.89 o 
  -9  -6   6        6.91       15.18     17.61 o 
  -8  -6   6      106.16       95.99     18.70 o 
  -7  -6   6       52.89       76.76     18.45 o 
  -6  -6   6       24.79       32.48     11.13 o 
  -5  -6   6      710.02      738.27     25.84 o 
  -4  -6   6      640.16      637.93     23.21 o 
  -3  -6   6     1085.99     1090.36     30.29 o 
  -2  -6   6     1041.63      966.12     27.95 o 
  -1  -6   6     4302.88     4287.15     70.47 o 
   0  -6   6     1393.13     1361.61     28.39 o 
   1  -6   6     2764.55     2954.00     62.80 o 
   2  -6   6     2457.18     2494.84     56.60 o 
   3  -6   6     4682.28     4781.49     83.72 o 
   4  -6   6     2706.05     2692.56     62.71 o 
   5  -6   6     2443.58     2463.84     60.31 o 
   6  -6   6     1868.44     1888.31     52.09 o 
   7  -6   6     1379.86     1401.78     51.94 o 
   8  -6   6     1070.47     1150.71     54.83 o 
   9  -6   6      779.49      754.74     48.29 o 
  10  -6   6      445.33      477.07     42.58 o 
 -11  -5   6      158.04      157.09     26.44 o 
 -10  -5   6      315.52      339.92     29.37 o 
  -9  -5   6      507.19      490.46     31.52 o 
  -8  -5   6      816.50      840.81     37.39 o 
  -7  -5   6      901.58      884.44     28.84 o 
  -6  -5   6     2352.52     2384.13     53.07 o 
  -5  -5   6     3309.33     3208.32     65.96 o 
  -4  -5   6     3391.36     3336.25     79.20 o 
  -3  -5   6     4862.10     4728.73     89.10 o 
  -2  -5   6    10637.55    10823.28    169.97 o 
  -1  -5   6     4827.05     4817.07     76.75 o 
   0  -5   6     6036.07     5877.28     92.18 o 
   1  -5   6     9996.10    10097.40    137.78 o 
   2  -5   6     9852.80     9918.14    179.42 o 
   3  -5   6     8459.94     8400.94    156.01 o 
   4  -5   6     4471.55     4531.01     92.42 o 
   5  -5   6     3349.50     3249.91     78.44 o 
   6  -5   6     2095.90     2074.88     53.96 o 
   7  -5   6     1843.83     1763.27     50.11 o 
   8  -5   6     1284.88     1345.48     58.28 o 
   9  -5   6      615.70      608.97     43.78 o 
  10  -5   6      322.12      352.31     39.05 o 
 -11  -4   6      365.40      364.89     30.93 o 
 -10  -4   6      743.29      783.49     39.80 o 
  -9  -4   6     1026.05      971.46     40.87 o 
  -8  -4   6     1732.65     1711.67     54.18 o 
  -7  -4   6     1762.84     1654.38     51.02 o 
  -6  -4   6     3358.91     3318.31     87.26 o 
  -5  -4   6     5422.05     5121.87     96.06 o 
  -4  -4   6     8563.31     8577.82    151.64 o 
  -3  -4   6    11324.27    11727.46    175.40 o 
  -2  -4   6     6277.02     6487.82    100.15 o 
  -1  -4   6     6609.80     6671.21    102.45 o 
   0  -4   6     6719.70     6796.21    104.20 o 
   1  -4   6     9962.42    10335.10    154.90 o 
   2  -4   6     4375.35     4281.08     83.59 o 
   3  -4   6     4044.72     4082.85     81.83 o 
   4  -4   6     1214.43     1125.40     33.25 o 
   5  -4   6      753.11      655.09     25.65 o 
   6  -4   6      421.12      407.32     22.33 o 
   7  -4   6      269.18      280.02     20.88 o 
   8  -4   6      349.15      325.69     23.42 o 
   9  -4   6      154.83      126.42     27.48 o 
  10  -4   6       45.89       64.19     29.69 o 
 -12  -3   6      184.67      216.47     29.92 o 
 -11  -3   6      238.09      196.22     26.18 o 
 -10  -3   6      543.93      551.63     38.53 o 
  -9  -3   6      714.88      698.05     34.38 o 
  -8  -3   6     1167.60     1143.27     42.31 o 
  -7  -3   6      940.71      882.10     36.64 o 
  -6  -3   6     1784.54     1757.84     40.00 o 
  -5  -3   6     1382.08     1416.01     28.84 o 
  -4  -3   6     2805.94     2962.67     50.01 o 
  -3  -3   6     1624.26     1617.58     30.02 o 
  -2  -3   6      923.94      929.44     19.53 o 
  -1  -3   6      154.93      153.02      6.69 o 
   0  -3   6      514.00      540.98     13.87 o 
   1  -3   6      851.59      856.47     18.44 o 
   2  -3   6      105.10       88.82      8.93 o 
   3  -3   6      289.71      261.25     15.53 o 
   4  -3   6        4.24        9.48      8.32 o 
   5  -3   6       56.34       49.00     16.94 o 
   6  -3   6       26.69       25.29     11.12 o 
   7  -3   6       46.46       53.97     14.34 o 
   8  -3   6      112.78       99.42     17.07 o 
   9  -3   6      190.52      282.39     32.49 o 
  10  -3   6      133.54      134.40     30.01 o 
  11  -3   6       51.68       38.83     29.15 o 
 -12  -2   6       12.49       33.27     21.63 o 
 -11  -2   6        3.29        1.10     26.07 o 
 -10  -2   6       23.14       14.16     16.82 o 
  -9  -2   6        5.34       -5.76     16.62 o 
  -8  -2   6        0.26       -0.84     12.55 o 
  -7  -2   6       88.96       94.70     18.05 o 
  -6  -2   6      176.93      161.54     13.32 o 
  -5  -2   6       82.19       91.01      7.73 o 
  -4  -2   6      203.89      195.76     13.30 o 
  -3  -2   6      902.19      912.82     19.63 o 
  -2  -2   6     2378.23     2532.30     42.47 o 
  -1  -2   6     6375.07     6884.42    104.33 o 
   0  -2   6     4417.28     4556.36     71.27 o 
   1  -2   6     1954.03     1961.42     34.54 o 
   2  -2   6     2523.90     2503.05     43.18 o 
   3  -2   6     2852.55     2936.54     66.52 o 
   4  -2   6     2507.07     2444.34     54.48 o 
   5  -2   6     1812.64     1792.36     45.22 o 
   6  -2   6     1385.37     1363.23     39.78 o 
   7  -2   6     2568.16     2561.55     62.47 o 
   8  -2   6      995.10     1065.54     62.09 o 
   9  -2   6      962.19     1059.42     75.19 o 
  10  -2   6      391.29      353.59     50.62 o 
  11  -2   6      414.14      378.52     55.15 o 
 -12  -1   6       68.10      111.31     38.15 o 
 -11  -1   6      119.20      118.46     23.23 o 
 -10  -1   6      249.44      275.96     58.55 o 
  -9  -1   6      921.91      897.02     62.33 o 
  -8  -1   6      779.44      737.72     28.42 o 
  -7  -1   6     1481.14     1392.09     37.70 o 
  -6  -1   6     2636.08     2623.58     56.07 o 
  -5  -1   6     3058.83     3090.38     77.34 o 
  -4  -1   6     6811.63     6879.55    136.53 o 
  -3  -1   6     2155.56     2034.93     35.77 o 
  -2  -1   6    13178.29    13710.34    202.01 o 
  -1  -1   6    13597.76    13872.84    204.32 o 
   0  -1   6    12357.59    12443.75    184.22 o 
   1  -1   6    13605.71    13762.76    183.10 o 
   2  -1   6    10730.40    10464.48    157.28 o 
   3  -1   6     7230.56     7059.71    114.50 o 
   4  -1   6     5547.74     5385.22     86.65 o 
   5  -1   6     6277.71     6185.53    119.38 o 
   6  -1   6     3027.71     3046.46     68.58 o 
   7  -1   6     1373.26     1342.97     41.34 o 
   8  -1   6     1254.09     1190.24     47.40 o 
   9  -1   6      871.53      893.85     43.78 o 
  10  -1   6      526.37      592.34     57.42 o 
  11  -1   6      281.29      379.28     54.40 o 
 -12   0   6      285.73      301.23     31.51 o 
 -11   0   6      502.45      499.85     40.80 o 
 -10   0   6      995.58      941.04     41.40 o 
  -9   0   6     1341.70     1178.14     69.21 o 
  -8   0   6     1181.51     1111.59     35.57 o 
  -7   0   6     2394.86     2263.86     53.37 o 
  -6   0   6     3240.48     3096.43     64.95 o 
  -5   0   6     5886.61     5752.65    106.61 o 
  -4   0   6     8490.00     8653.82    131.80 o 
  -3   0   6    10663.96    10750.04    160.71 o 
  -2   0   6    16855.06    17482.55    256.53 o 
  -1   0   6    10610.83    10700.36    159.33 o 
   0   0   6    12673.97    12927.94    191.10 o 
   1   0   6     7916.47     7822.11    118.99 o 
   2   0   6     5841.71     5888.28     95.53 o 
   3   0   6     6231.33     6044.96     95.45 o 
   4   0   6     5128.53     5032.08     82.14 o 
   5   0   6     2050.62     2020.98     60.65 o 
   6   0   6       59.65       65.31     15.47 o 
   7   0   6      412.36      384.30     30.98 o 
   8   0   6      227.18      213.65     31.35 o 
   9   0   6      267.29      252.75     44.58 o 
  10   0   6      119.13      142.04     38.53 o 
 -12   1   6      303.34      291.45     31.76 o 
 -11   1   6      487.60      492.60     46.12 o 
 -10   1   6      873.62      813.17     34.91 o 
  -9   1   6     1334.34     1294.03     44.30 o 
  -8   1   6     1778.36     1745.08     47.45 o 
  -7   1   6      617.85      634.05     25.75 o 
  -6   1   6     3010.21     2842.64     62.14 o 
  -5   1   6     2515.72     2473.20     53.77 o 
  -4   1   6     5782.41     5730.42    143.78 o 
  -3   1   6     2579.76     2645.43     45.52 o 
  -2   1   6     3906.23     4005.22     64.63 o 
  -1   1   6     2558.59     2647.62     44.94 o 
   0   1   6     1907.22     1945.21     34.52 o 
   1   1   6      939.44      982.31     20.12 o 
   2   1   6      539.23      554.37     19.62 o 
   3   1   6      390.10      446.14     18.42 o 
   4   1   6      782.88      799.77     25.51 o 
   5   1   6        8.67        9.12      8.88 o 
   6   1   6       71.79       75.85     11.87 o 
   7   1   6        2.25       -1.20     21.91 o 
   8   1   6       23.57       16.03     17.00 o 
   9   1   6        4.10      -17.25     17.31 o 
  10   1   6        9.02      -20.19     24.93 o 
 -11   2   6      158.45      171.72     23.51 o 
 -10   2   6      123.13      113.61     20.03 o 
  -9   2   6      179.20      189.14     19.71 o 
  -8   2   6        9.11       -5.56     11.85 o 
  -7   2   6       81.10       70.42     13.34 o 
  -6   2   6      228.40      240.41     16.58 o 
  -5   2   6      409.99      391.09     26.42 o 
  -4   2   6      171.20      255.66     32.47 o 
  -3   2   6      553.56      585.23     16.38 o 
  -2   2   6       26.57       21.97      5.37 o 
  -1   2   6       26.92       49.28      6.70 o 
   0   2   6       24.46       47.06     18.39 o 
   1   2   6      697.03      707.51     23.40 o 
   2   2   6      996.64      987.74     28.78 o 
   3   2   6      930.89      926.69     28.48 o 
   4   2   6      590.36      582.59     33.28 o 
   5   2   6     1721.14     1775.41     44.57 o 
   6   2   6      646.62      630.98     25.67 o 
   7   2   6      543.80      545.85     33.39 o 
   8   2   6      438.09      442.19     34.75 o 
   9   2   6      299.71      291.18     38.15 o 
  10   2   6      308.34      339.23     43.82 o 
 -11   3   6       67.98       66.79     20.60 o 
 -10   3   6      174.09      147.03     23.79 o 
  -9   3   6      292.57      271.20     22.79 o 
  -8   3   6      281.78      286.96     21.78 o 
  -7   3   6      315.32      315.32     21.40 o 
  -6   3   6     1827.41     1829.72     41.71 o 
  -5   3   6     4541.97     4617.92     93.38 o 
  -4   3   6     3075.32     3237.36     68.37 o 
  -3   3   6     4403.39     4480.38     99.02 o 
  -2   3   6     3302.20     3345.55     65.32 o 
  -1   3   6     3510.21     3471.82     71.33 o 
   0   3   6     5012.51     4897.10     95.52 o 
   1   3   6     5308.02     5184.69    101.20 o 
   2   3   6     5233.27     5071.44     99.44 o 
   3   3   6     3818.18     3765.01     77.93 o 
   4   3   6     3697.18     3655.61     78.26 o 
   5   3   6     2401.71     2452.76     89.47 o 
   6   3   6     1909.04     1897.91     88.33 o 
   7   3   6     1275.22     1289.96     75.80 o 
   8   3   6      798.68      884.77     69.89 o 
   9   3   6      561.74      470.70     52.13 o 
 -11   4   6      365.92      340.39     29.98 o 
 -10   4   6      662.14      677.60     30.85 o 
  -9   4   6      771.88      841.41     37.43 o 
  -8   4   6      822.85      927.16     38.24 o 
  -7   4   6     1191.63     1213.27     41.07 o 
  -6   4   6     3546.76     3772.59    101.38 o 
  -5   4   6     4349.23     4492.53     93.26 o 
  -4   4   6     4519.53     4588.06     92.83 o 
  -3   4   6     5569.20     5369.80    132.13 o 
  -2   4   6     5616.80     5519.49    107.67 o 
  -1   4   6     6975.03     6728.97    128.08 o 
   0   4   6     7594.04     7335.02    138.85 o 
   1   4   6     8902.00     8360.25    173.21 o 
   2   4   6     2605.63     2554.00     59.46 o 
   3   4   6     3562.31     3481.75     75.59 o 
   4   4   6     1973.88     2005.48     51.59 o 
   5   4   6     2032.82     2034.85     54.18 o 
   6   4   6      695.62      709.16     31.08 o 
   7   4   6      441.79      452.10     31.76 o 
   8   4   6      344.36      361.15     46.84 o 
   9   4   6      116.76       93.69     34.75 o 
 -10   5   6      730.11      782.81     39.42 o 
  -9   5   6      703.22      763.68     37.65 o 
  -8   5   6     1164.34     1309.29     47.15 o 
  -7   5   6     1469.72     1531.99     48.83 o 
  -6   5   6     2051.98     2098.72     56.61 o 
  -5   5   6     1806.58     1784.80    106.91 o 
  -4   5   6     2213.37     2192.11     70.47 o 
  -3   5   6     2232.82     2086.03     96.71 o 
  -2   5   6     3268.54     3102.17     69.71 o 
  -1   5   6     3026.73     2798.74     64.69 o 
   0   5   6     2703.10     2535.75     79.47 o 
   1   5   6      190.78      208.55     18.11 o 
   2   5   6      438.02      438.49     23.62 o 
   3   5   6      656.16      652.79     28.40 o 
   4   5   6      411.93      407.94     24.39 o 
   5   5   6       92.20      132.96     24.04 o 
   6   5   6       30.51       51.38     20.30 o 
   7   5   6       30.00       61.63     22.36 o 
   8   5   6        3.50       11.57     20.56 o 
  -9   6   6      148.36      128.14     23.21 o 
  -8   6   6      290.21      242.44     32.05 o 
  -7   6   6      141.70      175.24     27.32 o 
  -6   6   6      132.32      123.52     32.11 o 
  -5   6   6       25.70       48.35     36.27 o 
  -4   6   6       12.55      -13.65     15.70 o 
  -3   6   6       93.63       99.42     23.80 o 
  -2   6   6       13.24       25.26     16.77 o 
  -1   6   6        3.61        5.35     11.53 o 
   0   6   6       86.57       84.51     15.41 o 
   1   6   6       37.13       37.62     15.53 o 
   2   6   6       23.45       29.99     14.30 o 
   3   6   6       65.14       63.66     19.90 o 
   4   6   6      289.81      339.63     31.22 o 
   5   6   6      245.25      258.55     29.38 o 
   6   6   6      152.87      144.55     27.95 o 
   7   6   6      143.19      115.90     45.71 o 
  -8   7   6      117.21      149.21     41.93 o 
  -7   7   6      270.72      273.61     39.67 o 
  -6   7   6      376.50      409.82     35.75 o 
  -5   7   6      389.98      385.36     33.90 o 
  -4   7   6      409.15      449.60     52.13 o 
  -3   7   6      858.34      930.75     45.40 o 
  -2   7   6     1622.01     1519.46     59.30 o 
  -1   7   6     1659.68     1557.01     66.10 o 
   0   7   6      728.96      747.56     33.49 o 
   1   7   6     1052.40      972.33     37.56 o 
   2   7   6     1065.02     1028.87     39.31 o 
   3   7   6     1165.96     1235.75     56.27 o 
   4   7   6     1211.54     1248.35     69.13 o 
   5   7   6      811.26      928.90    109.17 o 
   6   7   6      430.44      436.32     40.42 o 
  -7   8   6      780.80      851.25    185.48 o 
  -6   8   6      978.55     1063.99    153.00 o 
  -5   8   6     1178.77     1203.38     57.04 o 
  -4   8   6     1537.25     1491.69     62.50 o 
  -3   8   6     1322.05     1420.44     60.36 o 
  -2   8   6     2002.34     1849.67     75.55 o 
  -1   8   6     1499.21     1497.55    142.80 o 
   0   8   6     1436.70     1317.30    158.04 o 
   1   8   6     1572.50     1527.57     89.25 o 
   2   8   6     1781.18     1689.05     69.77 o 
   3   8   6     1727.73     1874.08    124.66 o 
   4   8   6     1103.92     1118.44     59.96 o 
   5   8   6      467.96      413.00     41.41 o 
  -6   9   6      695.23      627.88     45.37 o 
  -5   9   6      710.25      555.92     43.00 o 
  -4   9   6      843.01      811.09     70.64 o 
  -3   9   6      892.08      877.66     82.35 o 
  -2   9   6      887.95      795.28     48.08 o 
  -1   9   6      352.45      348.64     33.54 o 
   0   9   6      470.32      487.90     75.55 o 
   1   9   6      394.70      440.73     49.11 o 
   2   9   6      379.05      316.35     37.92 o 
   3   9   6      301.74      319.32     39.20 o 
  -2  10   6        4.68      -25.69     25.69 o 
  -1  10   6       10.06       14.36     32.49 o 
   0  10   6        1.10       39.29     37.78 o 
  -1 -13   7       76.26       69.38     25.91 o 
   0 -13   7        8.43       -5.18     22.48 o 
   1 -13   7       20.39       27.88     26.07 o 
   2 -13   7        6.09      -23.23     23.23 o 
  -5 -12   7        7.92       11.29     18.69 o 
  -4 -12   7       47.64       42.94     20.19 o 
  -3 -12   7       50.10       67.65     24.27 o 
  -2 -12   7       20.89       10.24     22.70 o 
  -1 -12   7      185.50      146.74     26.82 o 
   0 -12   7      228.99      236.18     76.69 o 
   1 -12   7      217.79      174.52     29.38 o 
   2 -12   7      141.52      158.94     32.87 o 
   3 -12   7      254.76      266.12     53.27 o 
   4 -12   7      251.33      266.28     33.92 o 
  -6 -11   7      171.21      163.42     27.83 o 
  -5 -11   7      376.58      388.07     27.51 o 
  -4 -11   7      355.60      359.10     25.98 o 
  -3 -11   7      457.01      467.38     28.24 o 
  -2 -11   7      545.70      576.34     37.40 o 
  -1 -11   7      680.67      711.88     41.13 o 
   0 -11   7      974.80      947.82     97.84 o 
   1 -11   7      927.33      901.61     57.42 o 
   2 -11   7     1292.88     1265.27    105.02 o 
   3 -11   7      977.61      923.86     48.86 o 
   4 -11   7      783.01      683.77     98.60 o 
   5 -11   7      664.52      642.59     44.07 o 
   6 -11   7      518.04      455.59     59.69 o 
  -8 -10   7      209.66      218.14     28.98 o 
  -7 -10   7      301.46      310.17     25.46 o 
  -6 -10   7      616.90      568.66     35.86 o 
  -5 -10   7      583.82      644.58     31.37 o 
  -4 -10   7      721.66      705.37     35.72 o 
  -3 -10   7     1044.31     1049.15     38.06 o 
  -2 -10   7     1033.16      989.95     46.19 o 
  -1 -10   7     1630.33     1592.26    131.09 o 
   0 -10   7     1495.41     1505.16     79.71 o 
   1 -10   7     1309.77     1317.29     53.64 o 
   2 -10   7     1361.21     1447.60     80.09 o 
   3 -10   7      951.64      932.12     47.22 o 
   4 -10   7      503.50      531.52     38.60 o 
   5 -10   7      497.04      470.62     30.15 o 
   6 -10   7      358.25      372.60    102.00 o 
   7 -10   7      208.66      216.56     32.80 o 
  -9  -9   7      158.01      172.71     27.77 o 
  -8  -9   7      221.77      221.52     32.02 o 
  -7  -9   7      417.10      397.87     25.58 o 
  -6  -9   7      342.00      363.17     24.70 o 
  -5  -9   7      249.34      236.27     19.88 o 
  -4  -9   7      304.20      297.68     21.35 o 
  -3  -9   7      498.46      488.56     24.93 o 
  -2  -9   7      400.86      395.31     22.17 o 
  -1  -9   7      686.96      596.03     34.92 o 
   0  -9   7      411.27      409.84     30.44 o 
   1  -9   7      397.39      427.59     31.22 o 
   2  -9   7      117.82      120.14     22.27 o 
   3  -9   7       19.56       33.09     15.25 o 
   4  -9   7       19.72       30.49     15.89 o 
   5  -9   7        6.49       -3.65     19.38 o 
   6  -9   7       11.86      -21.49     21.49 o 
   7  -9   7        0.16       42.50     25.81 o 
   8  -9   7       28.95       29.41     44.20 o 
  -9  -8   7       39.34       32.17     20.86 o 
  -8  -8   7       46.06       55.98     20.44 o 
  -7  -8   7       16.44       10.92     14.38 o 
  -6  -8   7       13.67        1.18     12.89 o 
  -5  -8   7        0.87        3.54     12.03 o 
  -4  -8   7        3.45        2.21     12.19 o 
  -3  -8   7      224.73      220.17     17.13 o 
  -2  -8   7        9.42       -5.22     13.70 o 
  -1  -8   7       74.27       73.38     12.68 o 
   0  -8   7      421.81      435.57     29.11 o 
   1  -8   7      962.48      993.52     44.01 o 
   2  -8   7      667.61      689.00     28.37 o 
   3  -8   7      534.07      570.39     27.56 o 
   4  -8   7      884.27      882.88     34.75 o 
   5  -8   7      255.75      275.46     41.95 o 
   6  -8   7      717.84      749.97     34.59 o 
   7  -8   7      665.75      659.54     44.01 o 
   8  -8   7      429.60      400.58     39.53 o 
   9  -8   7      308.87      324.52     38.51 o 
 -10  -7   7       18.55       23.60     32.87 o 
  -9  -7   7       95.17      139.22     24.20 o 
  -8  -7   7      174.60      142.77     22.36 o 
  -7  -7   7      415.40      407.90     21.99 o 
  -6  -7   7      401.01      396.19     21.64 o 
  -5  -7   7     1024.69     1053.50     33.39 o 
  -4  -7   7     2007.38     1963.98     48.32 o 
  -3  -7   7      637.08      619.96     24.50 o 
  -2  -7   7      836.69      833.83     27.67 o 
  -1  -7   7     1630.02     1591.23     40.06 o 
   0  -7   7     1967.05     2001.82     69.89 o 
   1  -7   7     2403.64     2461.39     56.75 o 
   2  -7   7     3078.89     3066.70     68.34 o 
   3  -7   7     3590.37     3628.23     79.56 o 
   4  -7   7     2545.87     2625.74     64.10 o 
   5  -7   7     1745.47     1731.03     42.88 o 
   6  -7   7     2648.15     2807.64     70.17 o 
   7  -7   7      951.45      943.72     38.42 o 
   8  -7   7     1008.05     1099.21     56.80 o 
   9  -7   7      582.04      603.62     45.71 o 
 -10  -6   7      342.24      433.34     34.14 o 
  -9  -6   7      626.36      612.44     42.69 o 
  -8  -6   7      900.24      868.11     40.07 o 
  -7  -6   7     1861.95     1915.94     47.93 o 
  -6  -6   7      761.70      773.54     27.76 o 
  -5  -6   7     3627.99     3417.37     71.16 o 
  -4  -6   7     3200.04     3197.66     67.19 o 
  -3  -6   7     6168.04     5846.71    109.55 o 
  -2  -6   7     4344.15     4249.93     82.87 o 
  -1  -6   7     2354.03     2346.74     45.38 o 
   0  -6   7     2957.62     2996.66     52.62 o 
   1  -6   7     4816.44     4654.02    107.72 o 
   2  -6   7     6194.10     6323.54    105.65 o 
   3  -6   7     3684.83     3568.00     76.81 o 
   4  -6   7     3083.18     3116.78     70.79 o 
   5  -6   7     2459.46     2376.97     59.64 o 
   6  -6   7     1835.90     1748.40     69.47 o 
   7  -6   7      689.84      632.18     31.21 o 
   8  -6   7      508.61      482.99     39.13 o 
   9  -6   7      242.62      277.61     43.44 o 
  10  -6   7      168.99      226.86     36.68 o 
 -11  -5   7      288.37      327.83     30.99 o 
 -10  -5   7      505.60      508.76     33.61 o 
  -9  -5   7      888.04      852.00     39.80 o 
  -8  -5   7     1466.79     1514.91     52.88 o 
  -7  -5   7     1171.68     1141.34     48.35 o 
  -6  -5   7     1061.22     1006.34     30.51 o 
  -5  -5   7     4671.42     4427.77     86.75 o 
  -4  -5   7     3732.53     3625.23     72.60 o 
  -3  -5   7     3952.36     3828.42     75.00 o 
  -2  -5   7     1465.22     1545.73     68.68 o 
  -1  -5   7     1913.58     1947.37     36.18 o 
   0  -5   7     2118.96     2170.97     39.63 o 
   1  -5   7     3440.56     3521.76     71.35 o 
   2  -5   7     1502.68     1524.84     39.75 o 
   3  -5   7      267.94      274.51     21.25 o 
   4  -5   7      394.11      376.66     22.18 o 
   5  -5   7      467.55      416.62     22.47 o 
   6  -5   7      135.12      124.78     16.69 o 
   7  -5   7       69.13       57.69     15.52 o 
   8  -5   7        4.18        3.54     14.83 o 
   9  -5   7       15.41       17.14     24.02 o 
  10  -5   7        5.57       30.07     28.25 o 
 -11  -4   7      117.71      121.61     26.07 o 
 -10  -4   7      190.70      202.10     24.51 o 
  -9  -4   7      419.70      455.37     29.79 o 
  -8  -4   7      243.94      262.23     22.42 o 
  -7  -4   7      304.46      320.99     22.42 o 
  -6  -4   7      468.27      430.95     19.25 o 
  -5  -4   7      821.16      799.75     24.75 o 
  -4  -4   7       61.71       46.19      9.82 o 
  -3  -4   7       40.99       58.69      6.59 o 
  -2  -4   7       14.22        8.89      4.90 o 
  -1  -4   7       58.13       59.51      6.11 o 
   0  -4   7       81.18      101.24      8.40 o 
   1  -4   7      236.70      235.10     10.05 o 
   2  -4   7     1543.16     1654.49     40.09 o 
   3  -4   7     1699.53     1673.54     41.91 o 
   4  -4   7      682.02      700.69     35.87 o 
   5  -4   7      881.46      846.52     39.08 o 
   6  -4   7      139.73      146.20     16.56 o 
   7  -4   7      456.88      441.22     25.36 o 
   8  -4   7      401.03      411.13     40.75 o 
   9  -4   7      348.74      371.60     36.99 o 
  10  -4   7      222.11      226.14     61.95 o 
 -11  -3   7       12.73       13.17     18.96 o 
 -10  -3   7        3.29       -9.28     16.29 o 
  -9  -3   7       16.51       19.32     16.00 o 
  -8  -3   7      277.38      261.30     22.27 o 
  -7  -3   7      237.97      242.65     32.49 o 
  -6  -3   7      674.68      633.89     27.77 o 
  -5  -3   7     1278.42     1263.65     27.42 o 
  -4  -3   7     2904.97     2989.08     55.62 o 
  -3  -3   7     3457.38     3451.32     57.44 o 
  -2  -3   7     1051.20      960.96     27.04 o 
  -1  -3   7     1737.73     1747.15     32.12 o 
   0  -3   7     2745.95     2655.62     45.36 o 
   1  -3   7     4268.15     4118.97     66.73 o 
   2  -3   7     9357.92     9255.68    140.81 o 
   3  -3   7     4166.90     3930.24     79.23 o 
   4  -3   7     4372.80     4364.25     88.38 o 
   5  -3   7     1925.39     1813.46     46.64 o 
   6  -3   7     3857.20     3590.22     79.23 o 
   7  -3   7     2520.21     2407.39     61.46 o 
   8  -3   7     1434.93     1379.81     45.16 o 
   9  -3   7      752.91      729.82     35.12 o 
  10  -3   7      590.69      482.79     55.91 o 
 -11  -2   7      314.55      302.01     29.38 o 
 -10  -2   7      441.03      380.65     29.15 o 
  -9  -2   7     1389.49     1313.69    100.86 o 
  -8  -2   7     1949.65     1835.72     56.60 o 
  -7  -2   7     2360.64     2243.22     62.48 o 
  -6  -2   7     3562.84     3616.58    132.28 o 
  -5  -2   7     4086.30     4196.56     69.40 o 
  -4  -2   7     5337.44     5303.47     84.40 o 
  -3  -2   7     6153.24     6317.50     97.96 o 
  -2  -2   7     5757.02     5868.04     91.16 o 
  -1  -2   7    10076.66    10051.48    150.82 o 
   0  -2   7     8325.20     8181.24    124.19 o 
   1  -2   7    13364.32    13292.20    197.76 o 
   2  -2   7     6661.05     6448.15    100.63 o 
   3  -2   7     4871.70     4609.56     89.69 o 
   4  -2   7     4403.27     4214.23     85.35 o 
   5  -2   7     7214.57     7000.30    134.21 o 
   6  -2   7     3404.61     3148.60     71.62 o 
   7  -2   7     1263.80     1229.01     40.23 o 
   8  -2   7      742.09      740.74     46.47 o 
   9  -2   7      569.33      545.77     70.64 o 
  10  -2   7      368.14      398.92     53.64 o 
 -12  -1   7      318.81      381.31     36.64 o 
 -11  -1   7      444.32      444.46     33.36 o 
 -10  -1   7      823.39      754.64     37.66 o 
  -9  -1   7     1840.22     1698.15     55.81 o 
  -8  -1   7     3447.83     3196.62     74.96 o 
  -7  -1   7     5245.65     5217.41    201.35 o 
  -6  -1   7     3858.03     3824.62     76.70 o 
  -5  -1   7     3332.91     3350.36     66.93 o 
  -4  -1   7     4042.26     4184.37     68.41 o 
  -3  -1   7     7824.90     8044.47    122.78 o 
  -2  -1   7     6603.62     6499.81    100.29 o 
  -1  -1   7    10752.23    11029.60    164.69 o 
   0  -1   7     6749.92     6815.51    104.78 o 
   1  -1   7     2410.15     2440.49     42.65 o 
   2  -1   7     3114.56     2989.69     51.39 o 
   3  -1   7     1852.20     1862.82     35.68 o 
   4  -1   7     2600.92     2529.27     56.26 o 
   5  -1   7     1442.40     1420.73     39.83 o 
   6  -1   7      338.95      325.25     24.30 o 
   7  -1   7      138.32      125.99     18.91 o 
   8  -1   7       42.08       28.29     27.95 o 
   9  -1   7       47.80       33.95     20.51 o 
  10  -1   7        7.57       24.18     33.24 o 
 -11   0   7      216.95      192.48     26.11 o 
 -10   0   7      321.96      328.34     27.51 o 
  -9   0   7      954.12      823.99     58.48 o 
  -8   0   7     1206.90     1182.98     37.87 o 
  -7   0   7     1202.13     1211.23     35.97 o 
  -6   0   7     1344.53     1372.19     36.86 o 
  -5   0   7     1053.24     1076.53     30.13 o 
  -4   0   7      913.17      919.21     25.52 o 
  -3   0   7      255.37      234.22     10.45 o 
  -2   0   7      767.21      791.39     18.56 o 
  -1   0   7      104.89      121.56     14.18 o 
   0   0   7      702.93      758.41     17.72 o 
   1   0   7       35.80       36.59      5.28 o 
   2   0   7       82.22       80.19     10.14 o 
   3   0   7       40.72       46.07      8.77 o 
   4   0   7      172.42      194.10     13.11 o 
   5   0   7       80.91       83.52     15.70 o 
   6   0   7      747.74      687.95     34.43 o 
   7   0   7      284.32      254.00     39.67 o 
   8   0   7      175.83      171.52     23.49 o 
   9   0   7      163.60      125.10     23.80 o 
  10   0   7      109.97      104.65     26.03 o 
 -11   1   7        8.49       35.74     23.80 o 
 -10   1   7        0.56      -15.06     15.15 o 
  -9   1   7       43.15       53.63     15.88 o 
  -8   1   7      101.58      116.32     16.67 o 
  -7   1   7        5.00      -10.35     10.35 o 
  -6   1   7      100.14      106.19     22.88 o 
  -5   1   7     1261.75     1218.25     33.53 o 
  -4   1   7     3155.03     3170.53     68.81 o 
  -3   1   7     1979.62     1982.20     33.49 o 
  -2   1   7     1670.25     1656.44     31.67 o 
  -1   1   7     4534.60     4641.96     74.60 o 
   0   1   7     5072.99     5258.02     83.40 o 
   1   1   7     4399.20     4214.21    101.47 o 
   2   1   7     2748.88     2691.69     57.85 o 
   3   1   7     2034.11     1930.31     45.59 o 
   4   1   7     2484.70     2429.38     54.66 o 
   5   1   7     2268.97     2371.60     77.10 o 
   6   1   7     2479.78     2414.30     72.65 o 
   7   1   7      892.78      888.04     57.04 o 
   8   1   7     1203.83     1113.21     48.35 o 
   9   1   7      843.20      818.68     53.27 o 
  10   1   7      668.47      653.62     56.67 o 
 -11   2   7      318.47      350.33     28.97 o 
 -10   2   7      700.05      677.75     43.27 o 
  -9   2   7      992.97      942.04     37.27 o 
  -8   2   7      762.25      726.19     31.17 o 
  -7   2   7     1443.85     1364.90     41.01 o 
  -6   2   7     1731.23     1670.91     44.31 o 
  -5   2   7     6724.27     6788.80    127.51 o 
  -4   2   7     5122.85     5127.60     98.87 o 
  -3   2   7     4152.84     4094.52     68.63 o 
  -2   2   7     4264.88     4306.70     80.52 o 
  -1   2   7     6892.88     6960.72    129.66 o 
   0   2   7     6533.32     6461.99    121.53 o 
   1   2   7     6798.97     6645.53    125.17 o 
   2   2   7     5825.34     5600.31    108.45 o 
   3   2   7     4328.17     4298.05     87.46 o 
   4   2   7     3810.00     3723.55     78.26 o 
   5   2   7     2839.48     2819.99     64.11 o 
   6   2   7     2047.03     2103.47     61.78 o 
   7   2   7      807.46      819.05     63.09 o 
   8   2   7      998.70      930.54     46.21 o 
   9   2   7      705.35      758.80     45.12 o 
 -11   3   7      506.35      463.92     32.21 o 
 -10   3   7      801.84      805.59     43.76 o 
  -9   3   7      924.08      900.67     38.98 o 
  -8   3   7     1530.58     1416.95     45.06 o 
  -7   3   7     2440.82     2438.79     53.02 o 
  -6   3   7     3330.84     3415.15     92.75 o 
  -5   3   7     7169.56     7447.01    140.99 o 
  -4   3   7     2841.64     2995.33     67.22 o 
  -3   3   7     3992.76     3819.59     99.83 o 
  -2   3   7     4471.79     4504.84     90.61 o 
  -1   3   7     5240.74     5052.46     99.72 o 
   0   3   7     6615.27     6225.34    119.65 o 
   1   3   7     4036.04     3898.97     81.57 o 
   2   3   7     1252.03     1242.71     36.34 o 
   3   3   7      834.61      815.64     25.52 o 
   4   3   7     1382.37     1338.35     39.69 o 
   5   3   7      953.71      993.13     34.28 o 
   6   3   7      301.23      317.69     21.71 o 
   7   3   7      156.19      193.92     25.04 o 
   8   3   7      179.59      246.38     45.33 o 
   9   3   7       17.17       -9.07     28.71 o 
 -10   4   7      297.42      295.84     27.88 o 
  -9   4   7      363.53      374.35     34.45 o 
  -8   4   7      750.38      789.40     35.63 o 
  -7   4   7     1289.86     1279.70     58.19 o 
  -6   4   7     1615.23     1650.72     68.35 o 
  -5   4   7     1580.07     1586.01     59.96 o 
  -4   4   7      155.64      193.96     22.66 o 
  -3   4   7     1103.64     1022.52     68.38 o 
  -2   4   7     1049.54     1002.85     32.36 o 
  -1   4   7     1790.41     1718.99     45.59 o 
   0   4   7      275.66      270.26     18.34 o 
   1   4   7       13.78       28.15     11.10 o 
   2   4   7       13.40       30.78     11.59 o 
   3   4   7        0.79        0.38     10.84 o 
   4   4   7        1.18        0.90     12.22 o 
   5   4   7      104.58      101.94     16.84 o 
   6   4   7       45.04       41.00     19.10 o 
   7   4   7       33.46       13.60     19.49 o 
   8   4   7       55.18       28.71     33.24 o 
 -10   5   7       17.89       15.74     20.74 o 
  -9   5   7       30.83       56.76     20.42 o 
  -8   5   7        0.61        1.87     16.49 o 
  -7   5   7       11.05      -13.40     26.44 o 
  -6   5   7       52.75      112.58     24.69 o 
  -5   5   7      489.54      465.29     34.53 o 
  -4   5   7      519.59      456.41     62.71 o 
  -3   5   7      105.09      126.35     21.59 o 
  -2   5   7      276.46      258.10     25.37 o 
  -1   5   7     1131.50     1102.35     48.62 o 
   0   5   7     1277.28     1308.85     40.82 o 
   1   5   7      626.79      662.35     29.18 o 
   2   5   7      990.64     1000.86     35.66 o 
   3   5   7      613.52      641.37     29.62 o 
   4   5   7      807.01      806.11     34.28 o 
   5   5   7      670.64      689.53     32.93 o 
   6   5   7      512.58      506.02     64.98 o 
   7   5   7      362.21      340.98     36.64 o 
   8   5   7      292.46      323.37     52.13 o 
  -9   6   7      360.36      389.91     58.93 o 
  -8   6   7      435.03      587.56     52.13 o 
  -7   6   7      457.54      537.79     41.58 o 
  -6   6   7     1205.90     1202.11    126.93 o 
  -5   6   7     1119.35     1050.16     51.62 o 
  -4   6   7     1622.17     1566.83     61.41 o 
  -3   6   7     2032.10     1994.49     69.18 o 
  -2   6   7     2206.15     2147.13     71.85 o 
  -1   6   7     2162.14     2106.15     56.98 o 
   0   6   7     1439.73     1470.96     46.37 o 
   1   6   7     1633.78     1648.70     49.73 o 
   2   6   7     1261.58     1241.30     42.48 o 
   3   6   7     1239.79     1191.23     43.07 o 
   4   6   7     1441.02     1621.11     64.83 o 
   5   6   7     1107.59     1238.58     57.16 o 
   6   6   7      595.68      576.74     41.87 o 
   7   6   7      374.75      446.71     62.71 o 
  -8   7   7      668.87      665.06     47.98 o 
  -7   7   7      916.41      850.60     92.18 o 
  -6   7   7      964.78     1005.79     53.93 o 
  -5   7   7     1047.44     1015.32     51.79 o 
  -4   7   7     1786.76     1687.91     67.29 o 
  -3   7   7     2016.23     2027.07     72.39 o 
  -2   7   7     2339.63     2114.29     73.46 o 
  -1   7   7     2137.45     1964.80     69.72 o 
   0   7   7     1108.11     1041.35     40.36 o 
   1   7   7      835.71      877.99     37.40 o 
   2   7   7      694.56      668.34     34.29 o 
   3   7   7      542.79      678.69     45.86 o 
   4   7   7      470.80      498.77     41.73 o 
   5   7   7      233.37      277.21     57.04 o 
   6   7   7      141.62      160.25     32.04 o 
  -6   8   7      532.30      433.22     40.56 o 
  -5   8   7      571.58      536.30     42.45 o 
  -4   8   7      707.15      615.71     43.72 o 
  -3   8   7      678.00      634.53     45.71 o 
  -2   8   7      507.26      458.43     36.52 o 
  -1   8   7      257.89      221.15     30.18 o 
   0   8   7      223.46      203.25     23.55 o 
   1   8   7      233.65      193.65     24.16 o 
   2   8   7       90.07      153.29     29.33 o 
   3   8   7       12.38        8.59     51.00 o 
   4   8   7        7.61      -23.95     23.95 o 
  -4   9   7        3.37      -21.42     23.80 o 
  -3   9   7        0.96       -1.16     23.23 o 
  -2   9   7       18.36       -0.03     23.20 o 
  -1   9   7       78.54      104.31     26.98 o 
   0   9   7      132.60      123.91     40.80 o 
   1   9   7       45.71       14.73     24.58 o 
   2   9   7       81.15       39.29     53.64 o 
  -1 -13   8      285.12      285.19     33.77 o 
   0 -13   8      285.32      272.76     68.75 o 
   1 -13   8      255.20      284.12     38.53 o 
  -4 -12   8      360.22      398.02     35.52 o 
  -3 -12   8      559.82      515.37     37.10 o 
  -2 -12   8      768.97      738.38     44.33 o 
  -1 -12   8      581.28      669.83     43.23 o 
   0 -12   8      606.51      609.71     51.75 o 
   1 -12   8      442.52      372.33     40.80 o 
   2 -12   8      604.45      592.46     62.71 o 
   3 -12   8      630.90      623.78    111.06 o 
   4 -12   8      436.47      423.22     39.15 o 
  -6 -11   8      261.17      258.36     25.98 o 
  -5 -11   8      320.71      329.94     42.69 o 
  -4 -11   8      407.74      392.87     26.45 o 
  -3 -11   8      623.52      639.12     46.47 o 
  -2 -11   8      550.88      566.71     38.13 o 
  -1 -11   8      544.57      558.46     38.73 o 
   0 -11   8      557.66      559.60     38.71 o 
   1 -11   8      443.33      438.16     35.60 o 
   2 -11   8      576.78      646.83     42.27 o 
   3 -11   8      358.05      379.35     36.03 o 
   4 -11   8      201.37      178.61     30.40 o 
   5 -11   8      144.05      160.26     41.18 o 
   6 -11   8       59.02       27.20     40.80 o 
  -7 -10   8       93.30       82.22     20.16 o 
  -6 -10   8      137.98      147.27     20.79 o 
  -5 -10   8      116.39       95.13     18.59 o 
  -4 -10   8      109.41      104.25     17.90 o 
  -3 -10   8      147.03      112.04     18.16 o 
  -2 -10   8        2.47        3.53     18.61 o 
  -1 -10   8       84.95       51.86     21.15 o 
   0 -10   8       27.65       32.11     20.11 o 
   1 -10   8       11.62        8.96     19.21 o 
   2 -10   8       50.38       71.78     23.51 o 
   3 -10   8       26.28       44.08     22.90 o 
   4 -10   8       26.10       20.40     22.67 o 
   5 -10   8       27.32       20.85     18.78 o 
   6 -10   8        5.62       26.32     25.81 o 
   7 -10   8       62.20       35.13     33.62 o 
  -8  -9   8        0.83       15.70     20.75 o 
  -7  -9   8       25.00       21.97     15.25 o 
  -6  -9   8       36.60       51.10     16.13 o 
  -5  -9   8       93.02       98.79     16.78 o 
  -4  -9   8      320.63      331.52     21.91 o 
  -3  -9   8      886.77      879.00     32.76 o 
  -2  -9   8      665.63      621.29     34.68 o 
  -1  -9   8      507.29      511.57     32.29 o 
   0  -9   8      545.18      556.61     54.78 o 
   1  -9   8     1215.10     1284.06     52.04 o 
   2  -9   8      903.90      930.82     61.20 o 
   3  -9   8      978.31     1026.16     49.55 o 
   4  -9   8      833.82      888.12     44.79 o 
   5  -9   8      376.64      413.75     27.80 o 
   6  -9   8      477.01      496.20     31.03 o 
   7  -9   8      785.14      796.90     50.34 o 
   8  -9   8      332.78      410.58     41.09 o 
  -9  -8   8      161.16      161.70     27.58 o 
  -8  -8   8      318.57      400.52     32.58 o 
  -7  -8   8      531.86      527.38     27.04 o 
  -6  -8   8      910.64      842.47     32.13 o 
  -5  -8   8      783.28      819.20     32.09 o 
  -4  -8   8     2018.53     1948.59     50.09 o 
  -3  -8   8     2106.23     2069.54     73.58 o 
  -2  -8   8     5575.89     5336.97    105.01 o 
  -1  -8   8     3319.16     3144.80    134.11 o 
   0  -8   8     3433.01     3541.57     97.21 o 
   1  -8   8     2075.30     2125.09     68.38 o 
   2  -8   8     2635.71     2739.14     80.77 o 
   3  -8   8     2064.56     2190.35     57.51 o 
   4  -8   8     1549.21     1696.31     50.54 o 
   5  -8   8     1138.16     1174.42     42.10 o 
   6  -8   8     1504.18     1505.85     49.94 o 
   7  -8   8     1026.70     1064.46     55.61 o 
   8  -8   8      492.68      554.01     45.26 o 
 -10  -7   8      267.82      288.97     40.42 o 
  -9  -7   8      428.97      401.91     32.58 o 
  -8  -7   8      691.45      672.21     36.82 o 
  -7  -7   8     1184.42     1213.49     38.81 o 
  -6  -7   8      838.63      853.21     30.52 o 
  -5  -7   8      772.27      815.49     48.73 o 
  -4  -7   8     2145.96     2093.82     50.74 o 
  -3  -7   8     4660.18     4477.65     89.25 o 
  -2  -7   8     3455.78     3216.07     67.77 o 
  -1  -7   8     2908.48     2727.76     59.28 o 
   0  -7   8     2352.55     2414.19     71.31 o 
   1  -7   8     2868.69     3090.33     68.26 o 
   2  -7   8     2712.03     2714.40     63.18 o 
   3  -7   8     1725.09     1755.59     48.23 o 
   4  -7   8     1084.09     1041.73     36.88 o 
   5  -7   8      475.55      498.93     31.94 o 
   6  -7   8      740.21      720.57     59.61 o 
   7  -7   8      242.42      285.31     25.08 o 
   8  -7   8       82.50      135.08     34.00 o 
   9  -7   8       68.82       59.21     30.97 o 
 -10  -6   8      228.04      237.21     27.77 o 
  -9  -6   8      301.45      307.66     28.55 o 
  -8  -6   8      289.32      296.82     25.63 o 
  -7  -6   8      249.70      271.87     24.02 o 
  -6  -6   8      269.63      282.43     16.22 o 
  -5  -6   8      849.05      823.48     28.58 o 
  -4  -6   8     2472.69     2404.51     67.23 o 
  -3  -6   8      428.90      425.07     35.51 o 
  -2  -6   8      644.11      636.43     22.74 o 
  -1  -6   8      237.13      236.36     14.19 o 
   0  -6   8      129.90      146.98     12.28 o 
   1  -6   8       66.85       71.09      9.95 o 
   2  -6   8       75.88       70.96     12.18 o 
   3  -6   8        6.94       20.16     11.21 o 
   4  -6   8       43.13       45.58     13.89 o 
   5  -6   8      110.43      157.34     17.70 o 
   6  -6   8       75.41       68.45     15.72 o 
   7  -6   8      122.97      147.42     19.95 o 
   8  -6   8       63.67       58.21     19.15 o 
   9  -6   8       31.55       47.60     28.31 o 
 -11  -5   8       38.78        4.16     20.84 o 
 -10  -5   8       25.60        5.52     18.43 o 
  -9  -5   8        1.23       22.93     16.54 o 
  -8  -5   8       42.69       43.65     16.82 o 
  -7  -5   8        4.30        2.36     14.73 o 
  -6  -5   8       54.05       62.27     12.20 o 
  -5  -5   8      111.04       96.61     12.47 o 
  -4  -5   8      252.46      231.83     15.01 o 
  -3  -5   8     1210.25     1173.55     33.96 o 
  -2  -5   8     1232.42     1245.72     26.72 o 
  -1  -5   8     1265.95     1288.74     32.39 o 
   0  -5   8     1331.32     1429.29     29.34 o 
   1  -5   8     1572.70     1566.38     39.14 o 
   2  -5   8     1748.89     1718.63     48.92 o 
   3  -5   8     3086.19     3048.77     67.09 o 
   4  -5   8     1755.22     1714.36     46.05 o 
   5  -5   8     1870.34     1771.93     48.62 o 
   6  -5   8      536.23      557.17     27.96 o 
   7  -5   8     1037.31     1022.55     39.19 o 
   8  -5   8      455.48      466.72     67.45 o 
   9  -5   8      487.15      573.71     70.26 o 
  10  -5   8      257.54      308.14     89.15 o 
 -11  -4   8       49.09       68.84     22.13 o 
 -10  -4   8      145.66      152.91     23.34 o 
  -9  -4   8      396.59      350.45     27.51 o 
  -8  -4   8      795.28      756.04     35.50 o 
  -7  -4   8      948.66      930.92     37.10 o 
  -6  -4   8     1344.25     1277.88     52.51 o 
  -5  -4   8     1188.01     1213.89     28.60 o 
  -4  -4   8     5881.93     5577.96    104.11 o 
  -3  -4   8     5123.56     5019.38     80.89 o 
  -2  -4   8     6161.46     6206.56     97.60 o 
  -1  -4   8     5701.99     5835.41     92.30 o 
   0  -4   8     5356.64     5515.26     87.61 o 
   1  -4   8     5197.74     5207.16     99.42 o 
   2  -4   8     6670.15     6341.86    119.65 o 
   3  -4   8     5277.37     5273.00    103.66 o 
   4  -4   8     2843.74     2680.04     61.83 o 
   5  -4   8     2328.63     2154.61     54.32 o 
   6  -4   8     3086.87     2904.84     69.30 o 
   7  -4   8     1263.26     1187.04     41.08 o 
   8  -4   8      779.67      782.61     35.40 o 
   9  -4   8      381.70      391.82     43.82 o 
  10  -4   8      470.20      435.94     56.67 o 
 -11  -3   8      307.10      308.67     44.58 o 
 -10  -3   8      570.75      580.91     41.18 o 
  -9  -3   8      808.14      677.11     34.68 o 
  -8  -3   8     1431.29     1369.20     47.51 o 
  -7  -3   8     2040.98     1988.73     58.48 o 
  -6  -3   8     3420.91     3381.27     84.41 o 
  -5  -3   8     4429.11     4403.20     73.17 o 
  -4  -3   8     4579.41     4501.60     73.90 o 
  -3  -3   8     3878.39     3882.55     64.62 o 
  -2  -3   8     6113.03     6196.85     96.98 o 
  -1  -3   8     6330.69     6412.40     99.89 o 
   0  -3   8     7944.79     7922.29    121.63 o 
   1  -3   8     6973.03     7087.30    110.37 o 
   2  -3   8     3573.61     3533.10     71.52 o 
   3  -3   8     3686.21     3670.08     92.69 o 
   4  -3   8     2546.30     2326.61     54.94 o 
   5  -3   8     4532.44     4351.17     91.43 o 
   6  -3   8      976.72      966.21     34.55 o 
   7  -3   8      596.38      573.76     28.77 o 
   8  -3   8      230.46      191.81     24.42 o 
   9  -3   8      169.94      181.54     31.73 o 
  10  -3   8      106.60      126.93     40.80 o 
 -11  -2   8      353.78      326.00     29.86 o 
 -10  -2   8      420.74      417.41     30.69 o 
  -9  -2   8      408.47      425.56     28.79 o 
  -8  -2   8     1311.76     1235.16     44.79 o 
  -7  -2   8      799.90      810.37     35.51 o 
  -6  -2   8     2099.12     2014.52     81.09 o 
  -5  -2   8     1329.31     1310.37     33.90 o 
  -4  -2   8     2002.01     1992.35     45.91 o 
  -3  -2   8     2581.70     2673.06     46.82 o 
  -2  -2   8     2665.19     2688.17     46.79 o 
  -1  -2   8     4896.78     4919.02     78.56 o 
   0  -2   8     1621.43     1583.34     31.05 o 
   1  -2   8       58.75       79.07      7.30 o 
   2  -2   8      116.74      132.56      9.19 o 
   3  -2   8      128.16      117.07     15.66 o 
   4  -2   8      451.53      413.39     20.07 o 
   5  -2   8        5.29       -0.69      9.88 o 
   6  -2   8        2.31        4.84     14.39 o 
   7  -2   8       40.79       54.99     24.18 o 
   8  -2   8        8.66       21.72     18.33 o 
   9  -2   8       11.54       20.86     19.77 o 
  10  -2   8       10.15       18.13     34.00 o 
 -11  -1   8      103.30       97.68     23.23 o 
 -10  -1   8      108.17      119.90     21.29 o 
  -9  -1   8      290.15      248.04     23.43 o 
  -8  -1   8       54.95       48.83     12.92 o 
  -7  -1   8        4.32       20.98     12.07 o 
  -6  -1   8      274.32      289.96     16.66 o 
  -5  -1   8       23.75       17.17      8.57 o 
  -4  -1   8       33.76       32.95      6.67 o 
  -3  -1   8      160.92      180.23      9.47 o 
  -2  -1   8      261.42      262.66     11.12 o 
  -1  -1   8       15.25       21.44      5.60 o 
   0  -1   8     2705.88     2720.88     47.31 o 
   1  -1   8     2428.54     2484.22     51.47 o 
   2  -1   8     2539.81     2571.55     46.44 o 
   3  -1   8     1321.76     1328.11     28.89 o 
   4  -1   8     1083.66     1028.29     39.00 o 
   5  -1   8     1095.99     1097.64     42.73 o 
   6  -1   8     1063.19      989.52     65.73 o 
   7  -1   8      822.20      847.08     40.31 o 
   8  -1   8      165.27      139.83     22.66 o 
   9  -1   8      203.58      209.37     28.25 o 
  10  -1   8      196.60      207.13     29.86 o 
 -11   0   8       16.45       43.42     30.22 o 
 -10   0   8       62.97       85.41     20.52 o 
  -9   0   8      415.94      371.79     24.39 o 
  -8   0   8      624.14      594.28     26.97 o 
  -7   0   8      504.03      472.60     23.08 o 
  -6   0   8      490.60      484.46     21.63 o 
  -5   0   8     1048.90     1011.26     42.64 o 
  -4   0   8     2560.30     2591.45     62.50 o 
  -3   0   8     3365.13     3274.62     55.84 o 
  -2   0   8     5364.88     5313.59     85.09 o 
  -1   0   8     4509.58     4395.25     71.73 o 
   0   0   8     8980.41     9076.08    138.57 o 
   1   0   8     5349.04     5323.41    101.60 o 
   2   0   8     4060.10     4115.20     82.35 o 
   3   0   8     3165.47     3107.39     65.68 o 
   4   0   8     3812.57     3762.16     98.57 o 
   5   0   8     2709.38     2724.79     78.53 o 
   6   0   8     2409.87     2271.78     71.05 o 
   7   0   8      991.33      975.43     43.54 o 
   8   0   8      350.17      406.73     31.40 o 
   9   0   8      472.70      449.60     35.69 o 
 -11   1   8      493.90      469.94     51.38 o 
 -10   1   8      857.56      793.11     41.27 o 
  -9   1   8     1203.76     1180.53     40.80 o 
  -8   1   8     1522.73     1524.69     45.49 o 
  -7   1   8     2514.47     2458.80     59.11 o 
  -6   1   8     2688.35     2625.81     59.88 o 
  -5   1   8     2746.30     2719.50     59.44 o 
  -4   1   8     4811.85     4723.16     90.98 o 
  -3   1   8     3957.32     3883.16     65.63 o 
  -2   1   8     6158.01     6065.94     96.54 o 
  -1   1   8     6790.15     6782.79    126.62 o 
   0   1   8     6632.75     6792.79    127.18 o 
   1   1   8     6272.14     6163.34    117.29 o 
   2   1   8     5012.10     4904.64     96.92 o 
   3   1   8     4595.51     4521.49    125.81 o 
   4   1   8     2442.53     2493.38     57.41 o 
   5   1   8     2373.64     2266.61     69.45 o 
   6   1   8     1763.97     1609.97     57.69 o 
   7   1   8      580.94      591.04     56.29 o 
   8   1   8      350.86      332.44     31.25 o 
   9   1   8      287.94      338.43     33.07 o 
 -11   2   8      738.65      778.10     39.06 o 
 -10   2   8      776.31      763.36     52.24 o 
  -9   2   8      766.86      772.43     34.94 o 
  -8   2   8      995.27      992.00     36.71 o 
  -7   2   8     1750.52     1794.40     61.35 o 
  -6   2   8     2009.26     2017.18     51.10 o 
  -5   2   8     2720.16     2787.30     63.21 o 
  -4   2   8     2942.18     3048.01     65.39 o 
  -3   2   8     1094.32     1033.54     41.13 o 
  -2   2   8     2840.64     2839.00     62.26 o 
  -1   2   8     2128.27     2078.95     49.38 o 
   0   2   8     4426.11     4346.89     88.11 o 
   1   2   8     2050.16     2038.25     50.00 o 
   2   2   8     2060.28     2092.71    104.03 o 
   3   2   8      688.72      684.71     27.17 o 
   4   2   8      643.97      607.67     26.49 o 
   5   2   8      131.03      136.45     16.11 o 
   6   2   8       55.28       62.34     19.45 o 
   7   2   8        2.22       -3.53     18.43 o 
   8   2   8       10.91       25.54     20.75 o 
   9   2   8        0.10       10.47     26.07 o 
 -10   3   8      123.76      167.94     24.11 o 
  -9   3   8      153.36      147.12     21.06 o 
  -8   3   8      259.45      260.59     19.93 o 
  -7   3   8      493.83      502.88     27.57 o 
  -6   3   8      446.26      442.97     24.44 o 
  -5   3   8      562.82      536.66     34.14 o 
  -4   3   8        8.21       55.05     43.44 o 
  -3   3   8       62.87       86.49     23.42 o 
  -2   3   8       10.30       21.92     10.21 o 
  -1   3   8        0.77        9.69      9.56 o 
   0   3   8      674.78      676.78     26.84 o 
   1   3   8      172.19      203.68     31.09 o 
   2   3   8      177.27      170.65     20.63 o 
   3   3   8      255.11      249.74     16.13 o 
   4   3   8      415.47      363.70     27.14 o 
   5   3   8      463.09      420.27     31.12 o 
   6   3   8      254.74      236.31     29.09 o 
   7   3   8      284.49      284.99     34.00 o 
   8   3   8      103.22      119.63     25.91 o 
 -10   4   8       20.42       31.44     23.97 o 
  -9   4   8       33.80       34.34     18.88 o 
  -8   4   8      140.10      196.45     23.16 o 
  -7   4   8      137.92      150.77     26.69 o 
  -6   4   8      294.33      331.68     35.51 o 
  -5   4   8      416.83      421.19     34.75 o 
  -4   4   8     1216.86     1233.26     51.82 o 
  -3   4   8     1210.81     1219.71     49.68 o 
  -2   4   8     1664.95     1538.96     55.83 o 
  -1   4   8     3881.02     3687.01     80.82 o 
   0   4   8     1963.90     1910.53     75.56 o 
   1   4   8     1894.09     1806.12     49.43 o 
   2   4   8     2199.01     2216.91     61.30 o 
   3   4   8     2170.88     2095.66     55.61 o 
   4   4   8     1349.10     1346.75     43.47 o 
   5   4   8     1203.01     1212.84     42.69 o 
   6   4   8      858.00      848.11     45.15 o 
   7   4   8      496.95      389.10     51.38 o 
   8   4   8      330.34      350.57     50.62 o 
  -9   5   8      499.61      511.93     43.46 o 
  -8   5   8      913.88      804.54     68.38 o 
  -7   5   8     1318.73     1334.99     90.29 o 
  -6   5   8     1787.35     1889.66     72.27 o 
  -5   5   8     1338.03     1352.73     58.48 o 
  -4   5   8     2294.64     2272.35     77.09 o 
  -3   5   8     1928.40     1901.29     67.03 o 
  -2   5   8     3232.63     2916.63     87.61 o 
  -1   5   8     2549.45     2433.27     61.88 o 
   0   5   8     2900.07     2862.50     69.94 o 
   1   5   8     2578.42     2643.04     66.71 o 
   2   5   8     2300.30     2237.33     59.83 o 
   3   5   8     1818.89     1762.11     51.99 o 
   4   5   8     1230.01     1229.25     43.74 o 
   5   5   8     1152.71     1253.87     45.18 o 
   6   5   8      542.58      573.88     50.62 o 
   7   5   8      423.18      418.57     56.67 o 
  -8   6   8      775.76      815.02     51.69 o 
  -7   6   8      792.68      731.07     47.94 o 
  -6   6   8     1133.31     1167.67     58.05 o 
  -5   6   8     1175.37     1172.28     56.32 o 
  -4   6   8     1243.57     1244.00     56.32 o 
  -3   6   8     1398.74     1412.08     58.76 o 
  -2   6   8     1692.46     1525.30     60.90 o 
  -1   6   8     1408.99     1233.31     52.88 o 
   0   6   8     1017.66      909.62     37.01 o 
   1   6   8      900.51      887.15     37.42 o 
   2   6   8     1127.48     1122.49     42.78 o 
   3   6   8      652.55      676.94     53.07 o 
   4   6   8      380.30      399.00     42.54 o 
   5   6   8      116.22      135.95     28.40 o 
   6   6   8       65.90       72.97     28.07 o 
  -7   7   8       99.94      104.54     30.10 o 
  -6   7   8      191.84      187.34     31.30 o 
  -5   7   8       90.65       75.71     51.38 o 
  -4   7   8      191.24      172.26     29.38 o 
  -3   7   8      216.78      184.69     29.56 o 
  -2   7   8       59.27       33.38     21.29 o 
  -1   7   8       27.74       15.42     20.28 o 
   0   7   8        7.27       17.17     15.98 o 
   1   7   8        7.04       19.91     16.86 o 
   2   7   8        3.62        1.57     16.55 o 
   3   7   8       23.97       22.29     22.97 o 
   4   7   8       87.34       60.77     27.95 o 
  -5   8   8      169.33      268.77     54.40 o 
  -4   8   8      202.06      264.50     34.99 o 
  -3   8   8      347.63      359.16     36.85 o 
  -2   8   8      327.18      326.26     61.58 o 
  -1   8   8      390.35      368.25     36.06 o 
   0   8   8      589.42      630.66     43.00 o 
   1   8   8      311.28      294.87     34.78 o 
   2   8   8      382.81      391.44     57.80 o 
   3   8   8      496.79      500.52     44.21 o 
  -4 -12   9      139.51      141.59     27.51 o 
  -3 -12   9      137.10      110.41     27.11 o 
  -2 -12   9       91.59       91.24     34.38 o 
  -1 -12   9       79.80       45.26     38.15 o 
   0 -12   9       99.02       64.60     32.87 o 
   1 -12   9       98.24       96.97     28.01 o 
   2 -12   9       54.36       50.06     26.34 o 
   3 -12   9       32.73      -13.65     38.15 o 
   4 -12   9        1.55       34.97     26.57 o 
  -6 -11   9        6.87       10.76     18.28 o 
  -5 -11   9        4.69       17.87     17.46 o 
  -4 -11   9        1.93      -17.00     19.77 o 
  -3 -11   9       29.68       40.83     30.22 o 
  -2 -11   9       45.41       23.15     22.27 o 
  -1 -11   9       40.04        6.27     21.51 o 
   0 -11   9        5.48        3.37     22.67 o 
   1 -11   9       53.08       40.25     23.77 o 
   2 -11   9      253.72      225.75     31.40 o 
   3 -11   9      242.00      255.29     32.29 o 
   4 -11   9      379.50      430.91     97.09 o 
   5 -11   9      214.50      169.86     32.58 o 
  -7 -10   9       79.53      122.66     19.81 o 
  -6 -10   9      126.85      141.91     20.91 o 
  -5 -10   9      192.99      242.00     22.61 o 
  -4 -10   9      632.03      591.01     53.82 o 
  -3 -10   9      534.93      468.44     38.15 o 
  -2 -10   9      496.54      489.24     34.38 o 
  -1 -10   9      803.49      755.38     55.15 o 
   0 -10   9      715.66      768.51     43.18 o 
   1 -10   9     1346.43     1294.16     78.95 o 
   2 -10   9      964.01     1050.19     71.02 o 
   3 -10   9     1100.47     1188.66     58.93 o 
   4 -10   9      792.71      818.87     47.40 o 
   5 -10   9      425.14      417.21     37.38 o 
   6 -10   9      472.39      523.28     33.58 o 
  -8  -9   9      207.70      239.71     43.07 o 
  -7  -9   9      499.50      516.49     29.45 o 
  -6  -9   9      565.20      555.14     28.48 o 
  -5  -9   9     1070.89     1028.25     37.17 o 
  -4  -9   9      849.85      849.70     33.33 o 
  -3  -9   9      692.48      727.04     30.86 o 
  -2  -9   9     1541.64     1475.59     55.28 o 
  -1  -9   9     1012.11     1062.23     46.93 o 
   0  -9   9     1518.20     1469.48    116.73 o 
   1  -9   9     1550.03     1626.47     63.09 o 
   2  -9   9     1649.70     1800.56     65.65 o 
   3  -9   9     1039.65     1028.77     49.61 o 
   4  -9   9      767.03      802.58     57.39 o 
   5  -9   9      730.60      829.94     38.38 o 
   6  -9   9      311.27      329.52     28.98 o 
   7  -9   9      388.05      408.25     41.51 o 
  -9  -8   9      300.00      339.37     32.05 o 
  -8  -8   9      504.24      525.75     35.52 o 
  -7  -8   9      517.00      488.23     26.29 o 
  -6  -8   9      498.33      440.79     32.13 o 
  -5  -8   9      571.98      644.77     29.12 o 
  -4  -8   9      974.63      943.80     33.28 o 
  -3  -8   9     1354.23     1244.69     41.60 o 
  -2  -8   9      571.61      583.28     33.31 o 
  -1  -8   9      770.05      695.35     62.33 o 
   0  -8   9     1290.48     1226.47     49.36 o 
   1  -8   9     1209.53     1225.38     50.18 o 
   2  -8   9      412.83      438.53     29.66 o 
   3  -8   9      186.94      175.82     19.75 o 
   4  -8   9      193.19      187.67     20.51 o 
   5  -8   9       99.96      139.20     21.04 o 
   6  -8   9       30.42       32.38     16.26 o 
   7  -8   9       37.55       32.66     17.42 o 
   8  -8   9       26.54      -10.52     26.16 o 
 -10  -7   9      115.89       89.59     24.56 o 
  -9  -7   9      217.00      191.92     26.16 o 
  -8  -7   9      110.67      117.83     22.59 o 
  -7  -7   9       28.11       12.41     16.54 o 
  -6  -7   9       93.13       99.08     17.07 o 
  -5  -7   9       62.22       72.39     14.23 o 
  -4  -7   9      454.55      461.18     22.91 o 
  -3  -7   9       18.53       21.10     11.42 o 
  -2  -7   9        1.35       28.10     10.71 o 
  -1  -7   9        4.38        0.31     13.62 o 
   0  -7   9      266.12      266.98     24.20 o 
   1  -7   9       27.60       37.58     19.01 o 
   2  -7   9       50.44       51.05     13.82 o 
   3  -7   9      251.43      265.95     20.17 o 
   4  -7   9      322.40      334.37     23.07 o 
   5  -7   9      498.09      551.92     29.03 o 
   6  -7   9      380.33      374.46     44.10 o 
   7  -7   9      277.37      258.84     25.67 o 
   8  -7   9      325.06      283.98     60.06 o 
 -10  -6   9        0.97       -9.28     19.14 o 
  -9  -6   9       18.05        4.61     24.55 o 
  -8  -6   9      160.39      145.68     21.63 o 
  -7  -6   9      200.36      208.40     22.13 o 
  -6  -6   9      336.57      322.89     17.06 o 
  -5  -6   9      540.70      507.28     26.61 o 
  -4  -6   9      246.57      276.10     17.46 o 
  -3  -6   9     2644.55     2639.68     58.39 o 
  -2  -6   9     2497.34     2406.64     53.59 o 
  -1  -6   9     2477.41     2398.46     52.87 o 
   0  -6   9     1719.07     1770.98     43.70 o 
   1  -6   9     1625.22     1657.70     45.22 o 
   2  -6   9     1719.55     1734.73     45.37 o 
   3  -6   9     1963.85     1926.37     60.07 o 
   4  -6   9     2358.26     2391.20     72.64 o 
   5  -6   9     1241.96     1294.26     70.16 o 
   6  -6   9     1071.18      971.13     37.90 o 
   7  -6   9     1126.12     1077.28     41.84 o 
   8  -6   9      797.31      771.53     37.54 o 
   9  -6   9      332.16      325.77     39.39 o 
 -10  -5   9      246.15      256.20     28.01 o 
  -9  -5   9      528.35      463.90     31.78 o 
  -8  -5   9      865.43      824.12     60.44 o 
  -7  -5   9     1421.67     1400.07     48.86 o 
  -6  -5   9     2171.39     2096.33     84.62 o 
  -5  -5   9     2802.39     2756.01     60.29 o 
  -4  -5   9     3107.35     3068.38     64.89 o 
  -3  -5   9     6463.75     6212.64    115.38 o 
  -2  -5   9     3875.51     3866.20     65.73 o 
  -1  -5   9     5132.88     5145.92     76.32 o 
   0  -5   9     3656.42     3718.55     75.22 o 
   1  -5   9     4348.52     4414.92     88.18 o 
   2  -5   9     3408.93     3354.27     71.66 o 
   3  -5   9     3636.78     3466.47     75.13 o 
   4  -5   9     1648.77     1536.79     43.62 o 
   5  -5   9     1672.80     1605.77     88.39 o 
   6  -5   9     1886.95     1831.86     52.89 o 
   7  -5   9     1052.93     1000.51     38.86 o 
   8  -5   9      604.09      562.77     32.17 o 
   9  -5   9      303.53      330.88     42.31 o 
 -11  -4   9      276.95      309.64     32.77 o 
 -10  -4   9      586.00      618.64     36.82 o 
  -9  -4   9      642.80      615.29     34.68 o 
  -8  -4   9      958.48      945.34     40.31 o 
  -7  -4   9     2005.42     1909.49     58.48 o 
  -6  -4   9     2501.55     2377.15     66.24 o 
  -5  -4   9     3080.69     2980.19     54.53 o 
  -4  -4   9     2583.70     2459.24     53.74 o 
  -3  -4   9     3997.91     3926.97     66.30 o 
  -2  -4   9     2294.55     2228.74     41.45 o 
  -1  -4   9     3684.94     3678.75     62.48 o 
   0  -4   9     4727.92     4702.41     76.97 o 
   1  -4   9     2567.39     2593.72     56.66 o 
   2  -4   9     1442.29     1471.29     44.46 o 
   3  -4   9     1182.81     1084.20     33.26 o 
   4  -4   9      966.47      879.34     53.04 o 
   5  -4   9      744.09      688.11     28.94 o 
   6  -4   9      130.66      139.65     17.26 o 
   7  -4   9      146.50      148.68     30.59 o 
   8  -4   9       47.98       50.68     20.65 o 
   9  -4   9       40.29       39.47     22.69 o 
 -11  -3   9      175.23      200.94     27.42 o 
 -10  -3   9      166.05      171.56     23.97 o 
  -9  -3   9      204.59      211.76     23.76 o 
  -8  -3   9      673.60      664.20     33.31 o 
  -7  -3   9      680.08      700.01     42.69 o 
  -6  -3   9      576.73      534.71     26.94 o 
  -5  -3   9      488.69      461.40     19.60 o 
  -4  -3   9      731.99      758.70     21.70 o 
  -3  -3   9      204.89      211.02     10.09 o 
  -2  -3   9      287.14      312.24     12.99 o 
  -1  -3   9      805.13      781.40     36.21 o 
   0  -3   9      352.71      367.12     21.59 o 
   1  -3   9       46.68       50.78      7.45 o 
   2  -3   9       11.32       19.65      8.70 o 
   3  -3   9        4.13       -4.70      8.33 o 
   4  -3   9      351.38      342.98     19.46 o 
   5  -3   9      338.51      327.26     20.56 o 
   6  -3   9      280.61      275.17     25.09 o 
   7  -3   9      327.81      273.45     25.91 o 
   8  -3   9      249.09      255.18     27.78 o 
   9  -3   9      190.35      190.53     34.00 o 
 -11  -2   9        0.10       -4.48     19.49 o 
 -10  -2   9        1.52       -8.99     17.53 o 
  -9  -2   9        2.05       10.49     16.00 o 
  -8  -2   9       46.39       57.47     16.54 o 
  -7  -2   9      153.60      132.51     17.61 o 
  -6  -2   9      417.76      412.29     24.52 o 
  -5  -2   9      422.35      390.77     18.25 o 
  -4  -2   9     1084.71     1091.06     25.85 o 
  -3  -2   9      814.02      832.47     21.03 o 
  -2  -2   9      942.69      980.51     23.04 o 
  -1  -2   9     2700.97     2712.80     47.97 o 
   0  -2   9     2264.87     2214.95     41.03 o 
   1  -2   9     3579.31     3428.80     59.06 o 
   2  -2   9     2661.90     2638.59     56.93 o 
   3  -2   9     2505.21     2429.47     54.66 o 
   4  -2   9     2347.85     2266.75     67.05 o 
   5  -2   9     1556.70     1538.48     53.69 o 
   6  -2   9     1592.44     1556.51     55.29 o 
   7  -2   9     1147.48     1122.35     68.75 o 
   8  -2   9      745.81      722.91     41.13 o 
   9  -2   9      391.86      373.23     49.87 o 
 -11  -1   9      112.85      101.97     23.97 o 
 -10  -1   9      337.11      319.12     78.58 o 
  -9  -1   9      686.23      643.44     35.21 o 
  -8  -1   9      603.71      577.41     41.18 o 
  -7  -1   9     2379.88     2264.72     78.80 o 
  -6  -1   9     4152.65     4051.17     82.11 o 
  -5  -1   9     7231.67     7152.19    131.60 o 
  -4  -1   9     5406.31     5295.71     99.48 o 
  -3  -1   9     3788.64     3788.47     64.14 o 
  -2  -1   9     4928.38     4937.94     79.96 o 
  -1  -1   9     6092.43     6060.98     96.44 o 
   0  -1   9     7152.60     7007.97    109.92 o 
   1  -1   9     6507.49     6420.23    120.41 o 
   2  -1   9     3802.22     3835.61     78.10 o 
   3  -1   9     3660.01     3640.66    108.04 o 
   4  -1   9     3522.47     3335.88     90.55 o 
   5  -1   9     2008.94     2008.74     64.36 o 
   6  -1   9     1636.77     1520.38     55.29 o 
   7  -1   9     1354.46     1206.70     49.95 o 
   8  -1   9      670.00      633.55     53.27 o 
   9  -1   9      537.97      536.51     38.96 o 
 -11   0   9      375.68      340.04     40.04 o 
 -10   0   9      929.81      893.90     43.56 o 
  -9   0   9      758.75      773.40     65.47 o 
  -8   0   9     1205.20     1147.44     37.99 o 
  -7   0   9     2613.48     2557.24    102.52 o 
  -6   0   9     3815.11     4013.30    121.61 o 
  -5   0   9     5582.06     5776.95    110.07 o 
  -4   0   9     4168.34     4148.98     81.59 o 
  -3   0   9     3771.75     3731.20     63.49 o 
  -2   0   9     4300.65     4412.16     73.42 o 
  -1   0   9     3977.73     3897.96     85.44 o 
   0   0   9     4365.64     4265.59     85.34 o 
   1   0   9     3190.07     3141.24     67.01 o 
   2   0   9     1745.30     1759.41     44.45 o 
   3   0   9     2171.73     2175.10     52.03 o 
   4   0   9     1294.46     1293.89     47.81 o 
   5   0   9     1158.01     1142.35     46.74 o 
   6   0   9      582.13      578.28     33.92 o 
   7   0   9      408.99      406.45     32.32 o 
   8   0   9      119.74      121.81     24.58 o 
   9   0   9       43.15       31.98     23.12 o 
 -11   1   9      247.24      214.35     29.38 o 
 -10   1   9      465.07      446.62     28.96 o 
  -9   1   9      429.50      388.18     57.30 o 
  -8   1   9      512.24      472.70     75.27 o 
  -7   1   9      723.81      709.71     30.00 o 
  -6   1   9     1108.71     1115.72     69.94 o 
  -5   1   9     1297.85     1312.58     36.65 o 
  -4   1   9     1181.53     1193.23     33.79 o 
  -3   1   9      427.22      435.34     28.71 o 
  -2   1   9      344.09      375.84     24.32 o 
  -1   1   9      584.38      587.55     25.58 o 
   0   1   9     1154.52     1125.18     33.68 o 
   1   1   9        5.23        3.23      8.99 o 
   2   1   9       12.63       26.86     15.06 o 
   3   1   9        1.09        6.07     10.25 o 
   4   1   9       12.76       -5.23     13.97 o 
   5   1   9       37.29       15.30     16.82 o 
   6   1   9       38.25       39.97     18.96 o 
   7   1   9       39.79       57.65     20.65 o 
   8   1   9      210.22      178.97     27.25 o 
   9   1   9       36.85       76.50     25.81 o 
 -10   2   9        9.18        9.11     18.43 o 
  -9   2   9        4.64       -8.89     15.14 o 
  -8   2   9        4.85        3.64     14.24 o 
  -7   2   9        2.95        3.43     16.66 o 
  -6   2   9        3.42       -7.57     12.97 o 
  -5   2   9       34.63       42.77     17.21 o 
  -4   2   9       18.40       42.20     20.40 o 
  -3   2   9      954.93      890.36     39.80 o 
  -2   2   9      442.80      449.28     22.07 o 
  -1   2   9      749.75      766.40     27.73 o 
   0   2   9     1833.58     1821.64     47.24 o 
   1   2   9     1093.78     1065.09     34.87 o 
   2   2   9     1121.43     1071.95     35.16 o 
   3   2   9     1178.84     1161.52     37.01 o 
   4   2   9     1478.49     1367.50     41.65 o 
   5   2   9      837.28      876.32     90.66 o 
   6   2   9      615.02      629.23     37.40 o 
   7   2   9      651.04      645.45     40.33 o 
   8   2   9      309.86      322.68     33.92 o 
 -10   3   9      146.15      137.63     20.62 o 
  -9   3   9      257.22      261.23     26.70 o 
  -8   3   9      491.03      466.32     29.42 o 
  -7   3   9      713.96      761.58     50.62 o 
  -6   3   9     1609.67     1581.70     62.57 o 
  -5   3   9     1828.72     1822.85     65.94 o 
  -4   3   9     1942.86     1948.94     67.58 o 
  -3   3   9     4884.66     4801.96    124.46 o 
  -2   3   9     3062.97     2856.53     83.87 o 
  -1   3   9     4717.87     4478.04     94.20 o 
   0   3   9     2127.50     2019.26     60.30 o 
   1   3   9     2983.35     2897.39     67.90 o 
   2   3   9     2646.00     2702.12     80.67 o 
   3   3   9     2393.73     2489.32     65.49 o 
   4   3   9     1213.92     1311.29     42.69 o 
   5   3   9      783.19      839.98     48.57 o 
   6   3   9      819.66      885.33     46.44 o 
   7   3   9      543.20      532.81     38.17 o 
   8   3   9      362.61      387.96     36.85 o 
  -9   4   9      707.98      854.58    135.62 o 
  -8   4   9      908.34      939.44     54.60 o 
  -7   4   9     1391.95     1497.38     65.71 o 
  -6   4   9     1620.95     1724.69     68.52 o 
  -5   4   9     1970.91     2009.91     72.60 o 
  -4   4   9     3271.24     3174.86     95.56 o 
  -3   4   9     3460.57     3292.41    140.53 o 
  -2   4   9     1792.96     1680.48     61.13 o 
  -1   4   9     2201.45     2099.64     74.08 o 
   0   4   9     2451.56     2349.79     65.37 o 
   1   4   9     2270.85     2154.96     57.43 o 
   2   4   9     1892.37     1918.47     53.92 o 
   3   4   9     1322.16     1345.16     38.52 o 
   4   4   9      569.89      618.00     31.89 o 
   5   4   9      462.43      536.07     35.17 o 
   6   4   9      316.82      319.46     86.13 o 
   7   4   9      204.16      263.68     49.87 o 
  -8   5   9      623.51      648.99     95.58 o 
  -7   5   9      584.29      609.68     46.02 o 
  -6   5   9      569.40      652.62     45.03 o 
  -5   5   9      920.64      911.05     50.21 o 
  -4   5   9      683.98      646.97    111.82 o 
  -3   5   9      462.34      440.54     34.43 o 
  -2   5   9      305.39      305.98     29.90 o 
  -1   5   9      586.17      574.24     30.15 o 
   0   5   9      438.27      443.60     26.83 o 
   1   5   9      390.76      385.57     26.01 o 
   2   5   9      262.61      287.76     32.21 o 
   3   5   9       71.23       69.85     18.17 o 
   4   5   9        7.68       11.56     16.13 o 
   5   5   9       12.13       21.12     23.52 o 
   6   5   9        1.45      -21.59     21.59 o 
  -7   6   9        2.41      -22.42     22.42 o 
  -6   6   9        5.32      -21.94     21.94 o 
  -5   6   9       22.46       41.48     24.56 o 
  -4   6   9        1.64      -10.04     19.95 o 
  -3   6   9       21.13       15.84     21.19 o 
  -2   6   9      139.58      100.33     24.80 o 
  -1   6   9       87.39       95.93     24.84 o 
   0   6   9      135.14      172.79     35.38 o 
   1   6   9      202.59      218.08     30.16 o 
   2   6   9      201.79      195.65     23.60 o 
   3   6   9      264.62      257.77     25.82 o 
   4   6   9      192.06      206.01     25.38 o 
   5   6   9       94.58      112.92     30.15 o 
  -6   7   9      299.54      345.88     40.97 o 
  -5   7   9      466.47      512.91     44.30 o 
  -4   7   9      506.71      559.78     43.88 o 
  -3   7   9      605.96      542.46     43.54 o 
  -2   7   9      759.58      747.59     47.22 o 
  -1   7   9     1136.26     1068.40     53.93 o 
   0   7   9     1096.89     1033.14     91.42 o 
   1   7   9      955.88      940.31     42.14 o 
   2   7   9      704.62      713.05     38.66 o 
   3   7   9      425.36      513.29     72.53 o 
  -3   8   9      896.65      836.32     53.16 o 
  -2   8   9     1093.77      988.99     78.58 o 
  -1   8   9      766.58      817.45     51.29 o 
   0   8   9      728.63      809.16     63.84 o 
   1   8   9      664.71      580.71     37.06 o 
  -4 -12  10       26.99       54.35     26.03 o 
  -3 -12  10       81.09       87.26     27.25 o 
  -2 -12  10      169.30      174.15     40.80 o 
  -1 -12  10      223.05      288.31     74.80 o 
   0 -12  10      197.55      233.20     33.39 o 
   1 -12  10      306.20      251.64     34.43 o 
   2 -12  10      329.57      368.06     58.55 o 
   3 -12  10      242.94      283.53     36.68 o 
  -6 -11  10      213.84      221.08     24.92 o 
  -5 -11  10      214.49      210.64     29.62 o 
  -4 -11  10      503.58      404.51     35.69 o 
  -3 -11  10      360.21      309.67     32.54 o 
  -2 -11  10      570.85      542.13     38.73 o 
  -1 -11  10      713.54      661.43     43.52 o 
   0 -11  10      881.78      955.60     52.09 o 
   1 -11  10      817.57      828.32     49.14 o 
   2 -11  10      779.58      779.89     51.38 o 
   3 -11  10      638.64      633.50     72.91 o 
   4 -11  10      490.59      511.98     42.16 o 
   5 -11  10      402.23      497.04     44.20 o 
  -7 -10  10      371.98      386.23     32.82 o 
  -6 -10  10      564.19      527.62     29.98 o 
  -5 -10  10      583.41      568.52     30.20 o 
  -4 -10  10      480.08      463.08     35.69 o 
  -3 -10  10      855.19      773.62     64.60 o 
  -2 -10  10      727.39      715.81     41.14 o 
  -1 -10  10      808.73      740.73     42.94 o 
   0 -10  10      429.42      434.31     45.33 o 
   1 -10  10      768.44      785.29     49.87 o 
   2 -10  10      666.07      693.39     78.58 o 
   3 -10  10      313.95      321.97     35.69 o 
   4 -10  10      312.08      340.73     35.92 o 
   5 -10  10      303.99      309.57     36.49 o 
   6 -10  10      170.03      174.39     27.02 o 
  -8  -9  10      180.69      208.06     28.55 o 
  -7  -9  10      214.71      214.36     27.64 o 
  -6  -9  10      233.87      231.57     22.22 o 
  -5  -9  10      121.16      112.93     18.23 o 
  -4  -9  10      492.76      499.57     31.74 o 
  -3  -9  10      226.49      180.70     24.56 o 
  -2  -9  10       58.93       57.81     20.28 o 
  -1  -9  10       27.71       23.58     18.69 o 
   0  -9  10        6.52       15.14     18.96 o 
   1  -9  10      147.71      130.35     25.37 o 
   2  -9  10       23.84        3.75     19.36 o 
   3  -9  10       10.62       28.71     21.90 o 
   4  -9  10        0.59       14.50     17.69 o 
   5  -9  10        2.21        5.27     19.42 o 
   6  -9  10       13.01       -3.84     19.88 o 
   7  -9  10        8.22        1.77     27.54 o 
  -9  -8  10        8.42       -7.56     20.22 o 
  -8  -8  10        3.28       24.12     20.81 o 
  -7  -8  10        0.48       10.58     18.70 o 
  -6  -8  10       15.97       29.49     14.78 o 
  -5  -8  10        2.59        6.58     13.19 o 
  -4  -8  10       78.73       67.26     22.79 o 
  -3  -8  10       75.88       88.18     14.86 o 
  -2  -8  10      278.62      305.73     26.25 o 
  -1  -8  10      741.73      702.16     36.85 o 
   0  -8  10     1236.41     1290.73     51.00 o 
   1  -8  10     1007.29     1115.27     49.15 o 
   2  -8  10      927.02      960.62     46.44 o 
   3  -8  10      689.24      794.05     34.22 o 
   4  -8  10      595.85      632.73     31.84 o 
   5  -8  10      758.60      728.49     33.63 o 
   6  -8  10      505.12      481.97     39.88 o 
   7  -8  10      307.51      287.78     27.43 o 
  -9  -7  10      142.80      172.91     26.44 o 
  -8  -7  10      202.80      266.33     27.25 o 
  -7  -7  10      314.44      316.36     26.98 o 
  -6  -7  10      459.27      446.09     49.41 o 
  -5  -7  10      926.43      913.46     32.09 o 
  -4  -7  10     1104.67     1036.12     33.60 o 
  -3  -7  10      940.24     1016.02     32.54 o 
  -2  -7  10     2234.51     2124.44     77.82 o 
  -1  -7  10     2684.34     2707.19     78.40 o 
   0  -7  10     3587.87     3490.91    110.31 o 
   1  -7  10     2925.18     3117.57     70.50 o 
   2  -7  10     2525.20     2477.68     87.19 o 
   3  -7  10     1842.17     1882.26     62.45 o 
   4  -7  10     2176.67     2164.51    107.23 o 
   5  -7  10      994.08      940.17     37.58 o 
   6  -7  10     1010.21     1044.28     41.90 o 
   7  -7  10      448.32      424.76     30.19 o 
   8  -7  10      634.84      657.11     53.65 o 
 -10  -6  10      220.20      238.53     28.85 o 
  -9  -6  10      513.79      506.21     48.35 o 
  -8  -6  10      654.66      635.85     36.03 o 
  -7  -6  10      834.74      856.07     40.33 o 
  -6  -6  10      969.29     1037.78     44.09 o 
  -5  -6  10     2026.94     2030.79     50.22 o 
  -4  -6  10     1485.90     1502.76     40.20 o 
  -3  -6  10     2483.50     2390.12     54.75 o 
  -2  -6  10     3509.99     3436.25     71.65 o 
  -1  -6  10     2723.14     2722.42     76.73 o 
   0  -6  10     2794.27     2773.37     54.23 o 
   1  -6  10     2473.15     2404.25     56.57 o 
   2  -6  10     1154.71     1069.31     34.12 o 
   3  -6  10     1087.81     1077.42     35.63 o 
   4  -6  10      647.17      656.38     29.19 o 
   5  -6  10     1176.15     1122.16     45.19 o 
   6  -6  10      505.10      488.51     29.09 o 
   7  -6  10      258.01      271.71     31.76 o 
   8  -6  10      190.20      152.82     37.27 o 
 -10  -5  10      352.49      350.74     63.84 o 
  -9  -5  10      463.80      459.50     36.64 o 
  -8  -5  10      654.89      666.71     46.09 o 
  -7  -5  10      638.67      644.43     33.39 o 
  -6  -5  10      764.13      761.70     34.46 o 
  -5  -5  10      792.65      762.88     27.87 o 
  -4  -5  10      393.22      401.70     19.83 o 
  -3  -5  10     2193.03     2098.69     48.72 o 
  -2  -5  10      769.67      728.44     21.06 o 
  -1  -5  10      661.45      688.34     20.50 o 
   0  -5  10      928.50      973.96     29.70 o 
   1  -5  10      149.88      145.36     17.03 o 
   2  -5  10      169.72      152.43     14.42 o 
   3  -5  10       97.55       53.26     13.22 o 
   4  -5  10      468.27      380.20     22.28 o 
   5  -5  10       12.24        2.23     13.22 o 
   6  -5  10        2.28        5.77     13.74 o 
   7  -5  10       14.12       17.90     16.29 o 
   8  -5  10        0.48       -8.98     19.57 o 
   9  -5  10       12.29       -3.69     21.73 o 
 -10  -4  10       38.32       13.30     19.90 o 
  -9  -4  10      104.15       97.68     20.75 o 
  -8  -4  10       73.29       75.39     18.68 o 
  -7  -4  10       20.64        4.52     13.86 o 
  -6  -4  10        3.95        4.85     13.23 o 
  -5  -4  10        5.05       10.49     11.72 o 
  -4  -4  10        0.49        5.42      8.94 o 
  -3  -4  10       81.90       80.47     11.78 o 
  -2  -4  10      199.23      183.50     11.00 o 
  -1  -4  10      108.37      119.32     10.03 o 
   0  -4  10     1298.79     1361.86     35.95 o 
   1  -4  10      607.99      660.17     27.64 o 
   2  -4  10      650.85      643.32     26.98 o 
   3  -4  10      283.74      289.87     19.17 o 
   4  -4  10     1247.48     1164.97     37.17 o 
   5  -4  10     1127.69     1025.01     36.31 o 
   6  -4  10      600.24      596.83     34.43 o 
   7  -4  10      605.14      499.59     33.64 o 
   8  -4  10      353.26      349.00     34.00 o 
   9  -4  10      272.78      297.36     33.01 o 
 -11  -3  10       46.92       69.85     24.20 o 
 -10  -3  10       24.76        4.75     19.49 o 
  -9  -3  10      131.06      129.57     20.98 o 
  -8  -3  10      260.55      227.70     23.43 o 
  -7  -3  10      211.77      239.62     41.93 o 
  -6  -3  10      814.18      737.53     32.54 o 
  -5  -3  10      961.34      989.07     36.85 o 
  -4  -3  10     2263.83     2174.05     37.67 o 
  -3  -3  10     1727.50     1722.17     37.30 o 
  -2  -3  10     3131.49     3164.95     55.83 o 
  -1  -3  10     3510.89     3511.72     60.63 o 
   0  -3  10     3745.98     3643.44     63.05 o 
   1  -3  10     4229.83     4293.60     95.07 o 
   2  -3  10     3375.90     3379.91     71.14 o 
   3  -3  10     3007.21     2942.13     65.07 o 
   4  -3  10     2748.11     2631.21     76.40 o 
   5  -3  10     2046.95     1881.53     86.13 o 
   6  -3  10     1356.66     1228.17     49.42 o 
   7  -3  10      969.61      971.09     45.91 o 
   8  -3  10      657.63      625.49     70.64 o 
   9  -3  10      341.75      335.15     40.04 o 
 -11  -2  10      258.28      235.60     29.15 o 
 -10  -2  10      452.23      410.09     31.62 o 
  -9  -2  10      804.41      767.73     38.06 o 
  -8  -2  10      660.74      624.40     33.07 o 
  -7  -2  10     1228.16     1219.72     44.84 o 
  -6  -2  10     2510.69     2507.35     75.98 o 
  -5  -2  10     2608.40     2703.12     63.44 o 
  -4  -2  10     4189.19     4114.04     80.79 o 
  -3  -2  10     3841.93     3827.04     65.45 o 
  -2  -2  10     4611.64     4705.49     77.90 o 
  -1  -2  10     4949.82     5011.94     82.40 o 
   0  -2  10     4692.44     4632.04     77.08 o 
   1  -2  10     4686.47     4638.27     77.68 o 
   2  -2  10     2738.98     2743.75     76.66 o 
   3  -2  10     1912.95     1954.72     87.64 o 
   4  -2  10     1399.07     1405.67     51.29 o 
   5  -2  10      902.20      871.00     40.42 o 
   6  -2  10      751.58      732.38     38.99 o 
   7  -2  10      670.90      644.64     52.51 o 
   8  -2  10      418.42      378.23     33.39 o 
   9  -2  10      261.98      289.33     32.59 o 
 -11  -1  10      413.30      413.72     88.78 o 
 -10  -1  10      482.30      514.94     35.51 o 
  -9  -1  10      646.09      605.64     54.78 o 
  -8  -1  10     1180.92     1119.20     43.96 o 
  -7  -1  10     1845.79     1840.51    117.70 o 
  -6  -1  10     2052.36     2119.43     51.19 o 
  -5  -1  10     1573.51     1596.22     41.26 o 
  -4  -1  10     2696.93     2760.62     59.42 o 
  -3  -1  10     1993.29     1927.18     38.51 o 
  -2  -1  10     1984.08     1951.69     38.76 o 
  -1  -1  10     1284.49     1257.10     34.58 o 
   0  -1  10     1169.48     1186.84     33.57 o 
   1  -1  10     2062.30     2088.14     43.50 o 
   2  -1  10      710.76      705.54     32.85 o 
   3  -1  10      219.17      192.13     30.22 o 
   4  -1  10      149.22      161.88     20.52 o 
   5  -1  10      107.03       88.66     19.45 o 
   6  -1  10       98.20       97.49     20.84 o 
   7  -1  10       61.91       38.05     31.73 o 
   8  -1  10       19.55        8.40     19.68 o 
 -10   0  10      124.83      138.96     26.44 o 
  -9   0  10      183.03      133.82     21.59 o 
  -8   0  10      239.10      270.21     20.67 o 
  -7   0  10      203.86      219.44     18.57 o 
  -6   0  10       65.07       78.68     16.76 o 
  -5   0  10      104.02       90.25     12.64 o 
  -4   0  10      426.55      427.01     20.23 o 
  -3   0  10      568.97      612.43     22.78 o 
  -2   0  10       71.06       75.25     11.49 o 
  -1   0  10       61.37       79.63     14.53 o 
   0   0  10       97.89      112.55     14.61 o 
   1   0  10       64.89       81.70     12.48 o 
   2   0  10      540.17      539.07     27.34 o 
   3   0  10      206.66      203.61     21.63 o 
   4   0  10      334.44      346.84     34.75 o 
   5   0  10      426.92      435.37     30.69 o 
   6   0  10      278.48      268.68     27.25 o 
   7   0  10      258.37      288.38     29.86 o 
   8   0  10      441.87      467.87     37.39 o 
 -10   1  10        8.52       15.05     18.19 o 
  -9   1  10       67.40       63.76     18.65 o 
  -8   1  10      126.18      140.12     21.09 o 
  -7   1  10      329.59      337.49     22.43 o 
  -6   1  10      654.39      648.06     27.67 o 
  -5   1  10      861.50      832.12     33.15 o 
  -4   1  10      501.81      518.06     31.51 o 
  -3   1  10      477.53      468.91     29.37 o 
  -2   1  10     1052.07     1011.85     32.39 o 
  -1   1  10     2432.66     2373.39     56.62 o 
   0   1  10     2897.91     2813.42     64.12 o 
   1   1  10     2125.71     2061.16     55.75 o 
   2   1  10     2545.38     2470.04     51.92 o 
   3   1  10     2421.92     2372.08     58.62 o 
   4   1  10     2380.01     2410.73     76.12 o 
   5   1  10     1329.47     1309.19     69.89 o 
   6   1  10      920.74      919.84     45.40 o 
   7   1  10      761.94      731.87     43.52 o 
   8   1  10      515.48      473.75     52.89 o 
 -10   2  10      251.76      218.59     25.92 o 
  -9   2  10      938.07      903.98     39.46 o 
  -8   2  10     1058.45     1090.88     41.35 o 
  -7   2  10     1385.65     1429.69     61.95 o 
  -6   2  10     1767.48     1902.93     70.13 o 
  -5   2  10     1974.22     1917.78     67.29 o 
  -4   2  10     2311.77     2344.26     75.33 o 
  -3   2  10     3899.10     3903.33    106.04 o 
  -2   2  10     5646.49     5640.62    140.77 o 
  -1   2  10     2666.30     2688.96     66.07 o 
   0   2  10     2429.34     2391.03     59.01 o 
   1   2  10     2836.10     2806.53     66.45 o 
   2   2  10     2991.52     2898.18     68.76 o 
   3   2  10     2542.78     2573.89     63.90 o 
   4   2  10     1797.82     1881.56     66.77 o 
   5   2  10     1051.28     1020.38     48.58 o 
   6   2  10      671.79      707.30     41.66 o 
   7   2  10      456.78      519.28     38.47 o 
  -9   3  10     1088.54     1259.14     64.76 o 
  -8   3  10     1120.92     1160.34     61.53 o 
  -7   3  10     1266.48     1191.99     78.58 o 
  -6   3  10     1119.47     1098.53     93.31 o 
  -5   3  10     1948.86     1956.08     70.96 o 
  -4   3  10     2477.10     2436.02     79.80 o 
  -3   3  10     3566.37     3393.01     98.30 o 
  -2   3  10     1106.03     1034.31     56.29 o 
  -1   3  10      640.15      649.77     29.56 o 
   0   3  10     1183.60     1223.93     40.41 o 
   1   3  10      861.09      862.05     34.23 o 
   2   3  10      823.46      853.16     34.01 o 
   3   3  10      608.00      661.39     31.62 o 
   4   3  10      384.12      432.93     27.02 o 
   5   3  10      147.46      136.39     26.44 o 
   6   3  10      166.41      168.20     27.95 o 
   7   3  10       54.05       56.34     26.41 o 
  -9   4  10      298.77      367.48     52.51 o 
  -8   4  10      250.04      291.76     43.07 o 
  -7   4  10      165.18      118.34     29.56 o 
  -6   4  10      194.74      168.19     29.33 o 
  -5   4  10      322.21      365.83     47.60 o 
  -4   4  10      388.88      393.26     34.19 o 
  -3   4  10      490.93      448.27     34.73 o 
  -2   4  10        6.60       -0.05     16.54 o 
  -1   4  10       48.33       49.50     15.36 o 
   0   4  10       26.32       32.25     14.97 o 
   1   4  10       10.38       21.06     17.43 o 
   2   4  10        4.80        3.77     14.22 o 
   3   4  10       34.15       41.92     14.71 o 
   4   4  10      137.38      127.58     37.02 o 
   5   4  10       73.80       81.81     25.09 o 
   6   4  10       60.67       80.03     27.18 o 
  -8   5  10        9.50       -7.96     40.04 o 
  -7   5  10       26.70        7.87     26.79 o 
  -6   5  10      111.22       81.29     28.07 o 
  -5   5  10      131.12      153.10     29.37 o 
  -4   5  10      205.92      199.00     58.55 o 
  -3   5  10      331.81      408.74     36.22 o 
  -2   5  10      541.74      513.52     37.92 o 
  -1   5  10      214.41      250.70     66.11 o 
   0   5  10      552.65      512.10     29.91 o 
   1   5  10      782.35      741.19     35.71 o 
   2   5  10      911.73      872.73     39.25 o 
   3   5  10      935.80     1019.12     37.57 o 
   4   5  10      593.84      585.76     34.51 o 
   5   5  10      414.20      427.28     61.89 o 
  -6   6  10      648.45      651.62     48.58 o 
  -5   6  10      717.33      729.83     61.20 o 
  -4   6  10     1218.41     1150.49     58.23 o 
  -3   6  10     1103.60     1074.32     54.76 o 
  -2   6  10     1139.17     1134.86    108.04 o 
  -1   6  10     1293.98     1192.83     83.86 o 
   0   6  10     1384.68     1340.46     60.62 o 
   1   6  10     1311.16     1263.51     79.13 o 
   2   6  10     1088.31     1099.09     46.88 o 
   3   6  10      549.52      569.57     33.81 o 
  -4   7  10      786.43      798.64    110.31 o 
  -3   7  10      653.48      661.09     67.24 o 
  -2   7  10      757.15      784.70     51.28 o 
  -1   7  10      570.29      578.67     44.05 o 
   0   7  10      653.96      691.74     46.48 o 
   1   7  10      521.22      525.35     35.63 o 
  -3 -12  11      244.23      195.56     31.17 o 
  -2 -12  11      387.93      405.69     38.13 o 
  -1 -12  11      342.28      335.18     37.93 o 
   0 -12  11      444.94      406.81     40.56 o 
   1 -12  11      319.05      348.35     39.26 o 
   2 -12  11      395.31      460.18     43.24 o 
  -5 -11  11      231.22      216.83     68.75 o 
  -4 -11  11      183.77      170.81     30.15 o 
  -3 -11  11      429.04      438.84     37.06 o 
  -2 -11  11      238.88      232.52     38.15 o 
  -1 -11  11      220.22      177.35     30.44 o 
   0 -11  11      123.53      126.01     31.35 o 
   1 -11  11      187.10      216.87     60.06 o 
   2 -11  11      190.51      128.08     30.98 o 
   3 -11  11       73.46       60.19     28.25 o 
   4 -11  11       70.03       29.83     28.01 o 
  -6 -10  11       28.79       30.53     17.58 o 
  -5 -10  11        7.82       18.53     22.67 o 
  -4 -10  11      105.87       67.05     23.43 o 
  -3 -10  11        0.65        0.08     19.14 o 
  -2 -10  11        5.43       45.85     21.63 o 
  -1 -10  11        6.63        6.29     30.22 o 
   0 -10  11        3.36       14.05     26.07 o 
   1 -10  11       23.92        1.67     22.90 o 
   2 -10  11       22.80       41.22     25.37 o 
   3 -10  11       59.29       77.26     27.32 o 
   4 -10  11       71.61      114.98     31.25 o 
   5 -10  11      102.44       74.69     29.25 o 
  -8  -9  11       71.15       93.64     33.24 o 
  -7  -9  11       68.90       80.08     24.18 o 
  -6  -9  11       45.97       74.85     18.08 o 
  -5  -9  11       97.79      130.08     19.01 o 
  -4  -9  11      267.25      232.63     27.74 o 
  -3  -9  11      402.04      354.91     29.79 o 
  -2  -9  11      446.32      442.60     32.58 o 
  -1  -9  11      297.35      322.49     30.33 o 
   0  -9  11      598.00      626.78     38.73 o 
   1  -9  11      573.72      637.90     64.98 o 
   2  -9  11      767.14      827.70     48.07 o 
   3  -9  11      844.21      955.59     50.68 o 
   4  -9  11      747.92      789.08     49.85 o 
   5  -9  11      716.11      748.32     45.49 o 
   6  -9  11      469.48      525.84     35.59 o 
  -8  -8  11      273.23      280.47     29.92 o 
  -7  -8  11      438.91      505.75     34.43 o 
  -6  -8  11      593.95      568.36     28.85 o 
  -5  -8  11      965.72      936.39     38.04 o 
  -4  -8  11     1015.59     1004.98     41.52 o 
  -3  -8  11     1241.35     1282.69     75.93 o 
  -2  -8  11     1469.95     1413.10     53.22 o 
  -1  -8  11     1580.99     1530.85     56.51 o 
   0  -8  11     1779.88     1754.36     62.93 o 
   1  -8  11     1566.00     1612.53    128.82 o 
   2  -8  11     2008.26     2023.73     72.91 o 
   3  -8  11     1610.93     1646.27     50.55 o 
   4  -8  11      976.80     1036.04     40.39 o 
   5  -8  11      468.33      492.60     30.69 o 
   6  -8  11      526.04      528.00     43.07 o 
   7  -8  11      268.46      276.03     29.09 o 
  -9  -7  11      260.04      267.01     29.90 o 
  -8  -7  11      505.11      445.13     32.85 o 
  -7  -7  11      879.41      872.93     42.47 o 
  -6  -7  11     1084.41     1058.26     58.93 o 
  -5  -7  11     1157.06     1095.33     36.23 o 
  -4  -7  11     1003.52     1021.60     34.54 o 
  -3  -7  11      847.42      865.04     30.86 o 
  -2  -7  11     1912.64     1847.46     60.88 o 
  -1  -7  11     1026.78     1056.28     46.84 o 
   0  -7  11     1053.26      983.13     54.78 o 
   1  -7  11     1032.33     1025.51     35.33 o 
   2  -7  11     1316.60     1300.73     40.39 o 
   3  -7  11      758.57      743.84     31.70 o 
   4  -7  11      395.43      339.40     40.64 o 
   5  -7  11      471.19      437.88     30.89 o 
   6  -7  11       68.41       26.27     18.04 o 
   7  -7  11       41.43       24.91     20.38 o 
  -9  -6  11      137.28      118.83     45.33 o 
  -8  -6  11      278.91      269.58     26.94 o 
  -7  -6  11      383.84      367.54     28.79 o 
  -6  -6  11      240.70      227.36     18.28 o 
  -5  -6  11       46.79       41.27     12.58 o 
  -4  -6  11       39.95       48.78     13.08 o 
  -3  -6  11       66.99       57.26     12.27 o 
  -2  -6  11      525.96      533.19     30.77 o 
  -1  -6  11        1.62        6.33     13.77 o 
   0  -6  11        3.47       20.25     10.84 o 
   1  -6  11      130.74      142.62     14.66 o 
   2  -6  11        0.78       -1.41     11.20 o 
   3  -6  11       17.28        3.79     12.45 o 
   4  -6  11       74.10       56.53     14.86 o 
   5  -6  11      143.27      149.02     19.37 o 
   6  -6  11       90.50       75.68     19.46 o 
   7  -6  11       96.53      107.23     21.28 o 
   8  -6  11       47.72       23.49     23.73 o 
 -10  -5  11        8.48       10.06     20.56 o 
  -9  -5  11        8.32       -3.24     18.07 o 
  -8  -5  11       11.27        0.80     17.00 o 
  -7  -5  11       37.96       55.43     18.51 o 
  -6  -5  11      290.30      271.40     44.20 o 
  -5  -5  11      360.82      342.86     23.23 o 
  -4  -5  11      688.10      713.07     26.57 o 
  -3  -5  11      488.24      482.95     21.58 o 
  -2  -5  11      276.44      299.59     14.64 o 
  -1  -5  11     2166.51     2296.81     86.02 o 
   0  -5  11     1637.88     1664.05     42.85 o 
   1  -5  11     1378.28     1358.87     38.45 o 
   2  -5  11      985.14     1012.25     41.99 o 
   3  -5  11      945.04      965.52     33.66 o 
   4  -5  11     1560.65     1520.25     45.16 o 
   5  -5  11     1211.56     1120.15     39.48 o 
   6  -5  11      839.10      801.15     42.47 o 
   7  -5  11      538.47      536.20     37.66 o 
   8  -5  11      454.63      420.34     36.64 o 
 -10  -4  11      157.61      198.64     26.57 o 
  -9  -4  11      337.53      309.57     27.95 o 
  -8  -4  11      487.23      475.30     31.25 o 
  -7  -4  11      615.75      614.30     33.66 o 
  -6  -4  11      957.53      996.17     40.33 o 
  -5  -4  11     1974.70     1937.26     57.96 o 
  -4  -4  11     2603.51     2544.28     57.14 o 
  -3  -4  11     2415.02     2318.83     45.30 o 
  -2  -4  11     4141.97     4075.62     70.14 o 
  -1  -4  11     4820.30     4783.06     94.22 o 
   0  -4  11     2856.26     2919.03     63.53 o 
   1  -4  11     3767.93     3868.23     80.14 o 
   2  -4  11     3331.56     3379.38     73.22 o 
   3  -4  11     3076.44     3098.44     69.91 o 
   4  -4  11     2205.28     2126.97     77.44 o 
   5  -4  11     1680.35     1569.87     56.62 o 
   6  -4  11      734.26      716.49     39.49 o 
   7  -4  11      554.57      492.35     56.29 o 
   8  -4  11      383.16      425.32    111.06 o 
 -10  -3  11      687.63      746.21     42.88 o 
  -9  -3  11      589.57      622.91     77.44 o 
  -8  -3  11      695.67      646.82     72.91 o 
  -7  -3  11     1063.79     1098.49     42.98 o 
  -6  -3  11     2147.49     2107.61     86.13 o 
  -5  -3  11     2828.33     2868.82     76.88 o 
  -4  -3  11     2716.05     2722.29     53.44 o 
  -3  -3  11     3324.52     3267.11     58.57 o 
  -2  -3  11     3769.00     3793.01     65.92 o 
  -1  -3  11     2511.38     2500.21     47.28 o 
   0  -3  11     2085.03     2132.01     49.23 o 
   1  -3  11     2137.67     2112.80     49.66 o 
   2  -3  11     2438.47     2565.79    105.02 o 
   3  -3  11     1894.31     1748.58     91.04 o 
   4  -3  11      878.54      812.56     38.73 o 
   5  -3  11      451.86      461.50     31.51 o 
   6  -3  11      153.21      148.28     39.29 o 
   7  -3  11      223.16      224.80     27.25 o 
   8  -3  11      137.31      162.58     27.77 o 
 -10  -2  11      313.23      334.45     36.27 o 
  -9  -2  11      318.61      306.28     28.01 o 
  -8  -2  11      446.23      409.12     29.33 o 
  -7  -2  11      574.48      587.99     32.24 o 
  -6  -2  11      908.60      939.03     35.82 o 
  -5  -2  11      392.07      457.36     23.62 o 
  -4  -2  11      367.56      377.87     18.57 o 
  -3  -2  11      362.12      399.86     16.38 o 
  -2  -2  11      382.92      415.91     18.10 o 
  -1  -2  11      153.54      174.19     11.44 o 
   0  -2  11      308.28      301.85     17.88 o 
   1  -2  11      126.16      132.04     17.31 o 
   2  -2  11      187.67      197.06     20.28 o 
   3  -2  11       14.22        2.95     16.24 o 
   4  -2  11        2.91       -5.62     26.82 o 
   5  -2  11       12.03      -14.68     14.68 o 
   6  -2  11       12.21       13.88     18.96 o 
   7  -2  11        2.40       -4.74     22.29 o 
   8  -2  11       42.20       50.84     24.27 o 
 -10  -1  11        3.75       29.74     20.31 o 
  -9  -1  11       20.38        6.80     24.93 o 
  -8  -1  11        0.22       -7.01     15.22 o 
  -7  -1  11        1.15       10.40     12.45 o 
  -6  -1  11        6.14       12.27     11.41 o 
  -5  -1  11      494.63      424.38     28.44 o 
  -4  -1  11      730.26      699.75     25.20 o 
  -3  -1  11     1426.20     1417.27     33.03 o 
  -2  -1  11      886.92      846.10     28.74 o 
  -1  -1  11      205.24      231.17     18.87 o 
   0  -1  11      768.85      812.22     28.77 o 
   1  -1  11      619.64      668.65     27.81 o 
   2  -1  11     1234.09     1327.86     49.15 o 
   3  -1  11      989.25      987.71     42.73 o 
   4  -1  11      966.34     1003.57     44.87 o 
   5  -1  11      861.06      816.62     41.66 o 
   6  -1  11      577.91      524.49     49.11 o 
   7  -1  11      564.27      592.04     49.87 o 
   8  -1  11      486.38      468.99     54.02 o 
 -10   0  11       95.76      102.52     28.33 o 
  -9   0  11      134.90      123.96     32.49 o 
  -8   0  11      501.63      502.23     44.57 o 
  -7   0  11      576.22      629.31     56.29 o 
  -6   0  11      864.50      832.66     34.03 o 
  -5   0  11     1601.84     1595.30     42.75 o 
  -4   0  11     1862.56     1876.97     61.97 o 
  -3   0  11     3325.90     3292.63     90.29 o 
  -2   0  11     2809.56     2783.33     95.62 o 
  -1   0  11     4382.51     4398.30     92.68 o 
   0   0  11     2812.11     2753.77     63.68 o 
   1   0  11     2640.31     2498.29     59.60 o 
   2   0  11     3068.88     2980.04    123.53 o 
   3   0  11     2690.82     2643.16     80.65 o 
   4   0  11     1585.90     1517.13     99.35 o 
   5   0  11     1201.98     1125.89     51.02 o 
   6   0  11     1038.09     1051.90     49.68 o 
   7   0  11      635.98      588.55     40.87 o 
 -10   1  11      224.51      247.34     29.47 o 
  -9   1  11      566.62      534.95     36.51 o 
  -8   1  11     1183.05     1194.25     74.04 o 
  -7   1  11     1534.92     1520.48    111.06 o 
  -6   1  11     1511.34     1514.35     47.90 o 
  -5   1  11     1506.61     1544.64    168.48 o 
  -4   1  11     2530.35     2645.34    123.91 o 
  -3   1  11     3859.03     3784.76    103.10 o 
  -2   1  11     4909.88     4870.33    100.55 o 
  -1   1  11     1600.84     1589.09     44.97 o 
   0   1  11     1743.06     1749.05     47.97 o 
   1   1  11     1929.22     1876.64     62.50 o 
   2   1  11     2348.11     2262.38     50.60 o 
   3   1  11     1003.51     1117.00     48.54 o 
   4   1  11      604.89      699.54     39.52 o 
   5   1  11      531.16      612.53     39.00 o 
   6   1  11      292.40      320.29     32.83 o 
   7   1  11      248.45      271.47     38.53 o 
  -9   2  11      585.73      637.64     37.70 o 
  -8   2  11      793.25      724.96     48.93 o 
  -7   2  11      663.72      626.59     43.34 o 
  -6   2  11      402.71      404.88     34.97 o 
  -5   2  11      860.93      910.56     81.98 o 
  -4   2  11     1161.75     1220.89     52.62 o 
  -3   2  11     1345.18     1266.88     52.32 o 
  -2   2  11      707.78      772.53     44.58 o 
  -1   2  11      103.32       83.80     15.10 o 
   0   2  11      238.80      268.67     20.50 o 
   1   2  11      212.71      270.77     21.04 o 
   2   2  11      223.17      227.93     25.34 o 
   3   2  11       37.22       48.55     16.26 o 
   4   2  11       39.83       55.62     20.75 o 
   5   2  11        3.14       21.84     20.28 o 
   6   2  11        8.44      -19.13     24.93 o 
  -8   3  11       13.09       11.12     25.41 o 
  -7   3  11        4.03       -0.08     23.60 o 
  -6   3  11        9.30       17.47     21.59 o 
  -5   3  11        3.27       -3.92     19.36 o 
  -4   3  11       10.37       19.54     29.09 o 
  -3   3  11       43.39       31.84     20.28 o 
  -2   3  11      151.85      168.20     35.89 o 
  -1   3  11      560.98      533.13     28.33 o 
   0   3  11       70.09       81.06     28.37 o 
   1   3  11      163.23      168.11     19.76 o 
   2   3  11      261.68      252.89     22.46 o 
   3   3  11      350.53      363.36     39.16 o 
   4   3  11      336.25      312.43     32.04 o 
   5   3  11      222.90      258.98     32.00 o 
   6   3  11      146.22      167.66     30.44 o 
  -8   4  11      287.46      322.53     82.35 o 
  -7   4  11      242.38      264.99     37.38 o 
  -6   4  11      290.76      366.54     38.66 o 
  -5   4  11      368.65      342.06     49.11 o 
  -4   4  11      671.51      600.89     56.67 o 
  -3   4  11     1088.87     1055.63     52.57 o 
  -2   4  11     1299.97     1151.25     91.04 o 
  -1   4  11     1166.63     1061.35     50.21 o 
   0   4  11      742.48      768.81     36.40 o 
   1   4  11     1451.16     1372.44     66.15 o 
   2   4  11     1395.59     1338.60     59.27 o 
   3   4  11     1257.39     1289.99     48.05 o 
   4   4  11      703.44      729.27     37.70 o 
   5   4  11      543.32      580.67     47.98 o 
  -7   5  11      513.37      533.16    110.69 o 
  -6   5  11      915.26      961.39     58.20 o 
  -5   5  11     1066.54     1087.31     58.17 o 
  -4   5  11     1298.98     1293.20     74.04 o 
  -3   5  11     1281.98     1345.12     61.97 o 
  -2   5  11     1413.72     1375.92     62.22 o 
  -1   5  11     1036.67     1019.69     53.27 o 
   0   5  11      937.49      943.09     50.47 o 
   1   5  11     1294.77     1264.14     78.56 o 
   2   5  11      917.02      950.52     42.26 o 
   3   5  11      464.58      508.60     35.94 o 
   4   5  11      438.80      518.53     63.45 o 
  -5   6  11      416.74      450.78     43.81 o 
  -4   6  11      515.93      408.10     46.47 o 
  -3   6  11      633.89      617.70     46.44 o 
  -2   6  11      430.53      412.87     39.26 o 
  -1   6  11      249.48      260.62     33.64 o 
   0   6  11      285.61      324.49     36.06 o 
   1   6  11      154.97      172.09     40.56 o 
   2   6  11       58.45       96.85     23.90 o 
  -1 -12  12       61.85       91.48     29.11 o 
   0 -12  12        1.64       -5.73     26.11 o 
  -4 -11  12       11.89       10.44     22.70 o 
  -3 -11  12       43.13       39.71     24.50 o 
  -2 -11  12       44.02        4.22     22.59 o 
  -1 -11  12       73.39       56.67     25.64 o 
   0 -11  12       94.57       88.09     37.40 o 
   1 -11  12      208.85      203.19     33.61 o 
   2 -11  12      157.57      239.85     35.45 o 
   3 -11  12      170.19      266.85     37.11 o 
  -6 -10  12      139.02      185.68     36.27 o 
  -5 -10  12      275.00      291.91     31.76 o 
  -4 -10  12      610.05      576.55     39.80 o 
  -3 -10  12      385.32      425.12     35.92 o 
  -2 -10  12      582.85      548.17     38.90 o 
  -1 -10  12      554.52      520.58     38.42 o 
   0 -10  12      651.67      627.96     83.86 o 
   1 -10  12      649.18      670.91     64.22 o 
   2 -10  12      472.31      493.53     41.40 o 
   3 -10  12      621.53      628.76    105.77 o 
   4 -10  12      658.73      672.24     48.29 o 
   5 -10  12      423.36      492.77     53.27 o 
  -7  -9  12      292.50      320.00     32.24 o 
  -6  -9  12      397.09      421.80     28.20 o 
  -5  -9  12      838.89      797.86     42.94 o 
  -4  -9  12      777.62      774.02     42.81 o 
  -3  -9  12      764.50      768.12     42.45 o 
  -2  -9  12      970.72     1036.23     48.54 o 
  -1  -9  12     1027.89     1013.75     48.05 o 
   0  -9  12      794.66      900.34     64.60 o 
   1  -9  12      623.17      628.96     40.87 o 
   2  -9  12      366.02      406.17     36.59 o 
   3  -9  12      757.98      764.94     84.24 o 
   4  -9  12      317.65      353.52     83.11 o 
   5  -9  12      269.41      282.70     29.15 o 
  -8  -8  12      209.58      220.70     29.56 o 
  -7  -8  12      279.54      297.17     30.15 o 
  -6  -8  12      410.27      373.43     61.20 o 
  -5  -8  12      488.15      476.24     26.72 o 
  -4  -8  12      252.85      285.95     28.18 o 
  -3  -8  12      322.95      271.02     26.25 o 
  -2  -8  12      385.54      390.58     46.84 o 
  -1  -8  12      430.86      438.85     31.84 o 
   0  -8  12      259.50      242.68     27.58 o 
   1  -8  12       16.07       44.68     20.44 o 
   2  -8  12        5.94        2.49     19.49 o 
   3  -8  12       14.88       19.66     14.16 o 
   4  -8  12       11.16      -10.36     15.90 o 
   5  -8  12       13.24       -6.89     17.38 o 
   6  -8  12        0.48      -17.53     17.53 o 
  -8  -7  12       84.99       95.71     23.73 o 
  -7  -7  12       41.76       67.42     25.69 o 
  -6  -7  12       10.17       24.18     16.56 o 
  -5  -7  12       13.38       29.27     13.90 o 
  -4  -7  12        4.84        6.69     12.39 o 
  -3  -7  12       38.65       57.94     49.11 o 
  -2  -7  12       11.45       -2.73     16.33 o 
  -1  -7  12        5.25        8.69     33.62 o 
   0  -7  12      331.92      357.71     61.20 o 
   1  -7  12      447.59      537.93     34.18 o 
   2  -7  12      564.77      578.27     27.40 o 
   3  -7  12      173.27      169.49     19.33 o 
   4  -7  12      288.18      313.57     24.99 o 
   5  -7  12      360.59      355.81     26.90 o 
   6  -7  12      282.14      313.41     61.23 o 
   7  -7  12      210.14      186.73     25.26 o 
  -9  -6  12       38.61       29.06     20.65 o 
  -8  -6  12       73.97       70.24     21.59 o 
  -7  -6  12      278.28      271.04     26.70 o 
  -6  -6  12      537.90      540.64     33.12 o 
  -5  -6  12      387.60      414.97     27.77 o 
  -4  -6  12      463.79      475.57     23.85 o 
  -3  -6  12      750.15      773.86     47.60 o 
  -2  -6  12      465.23      502.92     30.86 o 
  -1  -6  12     2028.17     1940.20     51.14 o 
   0  -6  12     1878.58     1875.28     48.34 o 
   1  -6  12     1388.10     1345.34     40.06 o 
   2  -6  12     1119.28     1125.71     38.28 o 
   3  -6  12     1429.82     1437.45     44.13 o 
   4  -6  12     1113.83     1091.09     39.55 o 
   5  -6  12      706.19      662.21     32.88 o 
   6  -6  12      697.55      703.00     41.94 o 
   7  -6  12      441.65      403.09     36.52 o 
  -9  -5  12      407.58      470.56     35.25 o 
  -8  -5  12      575.35      556.11     47.22 o 
  -7  -5  12     1001.86     1028.93     44.61 o 
  -6  -5  12     1159.78     1147.56     49.87 o 
  -5  -5  12     1289.01     1318.22     46.40 o 
  -4  -5  12     1262.25     1248.33     36.94 o 
  -3  -5  12     1801.81     1827.22     78.63 o 
  -2  -5  12     2066.18     1969.97     49.53 o 
  -1  -5  12     3765.53     3836.72     80.43 o 
   0  -5  12     1999.49     1993.50     49.90 o 
   1  -5  12     1799.73     1803.05     47.07 o 
   2  -5  12     1855.27     1988.23     51.53 o 
   3  -5  12     1604.41     1673.12     47.34 o 
   4  -5  12     1015.29      941.88     44.05 o 
   5  -5  12      726.56      702.22     39.20 o 
   6  -5  12      384.33      403.42     33.92 o 
   7  -5  12      204.53      220.84     29.86 o 
  -9  -4  12      313.66      228.54     29.09 o 
  -8  -4  12      644.62      653.72     36.57 o 
  -7  -4  12      881.00      848.85     39.20 o 
  -6  -4  12     1151.06     1222.51    109.93 o 
  -5  -4  12     1083.82     1051.64    105.77 o 
  -4  -4  12     1089.33     1066.25     33.20 o 
  -3  -4  12     1444.77     1523.53     34.81 o 
  -2  -4  12     1328.21     1408.25     29.57 o 
  -1  -4  12     1956.31     2024.35     60.61 o 
   0  -4  12      423.41      443.58     21.73 o 
   1  -4  12      607.62      663.83     26.34 o 
   2  -4  12      385.10      371.62     26.70 o 
   3  -4  12      273.10      236.71     23.73 o 
   4  -4  12       65.67       52.51     18.16 o 
   5  -4  12       51.78       59.86     20.03 o 
   6  -4  12       10.97        1.97     18.82 o 
   7  -4  12        2.78        1.71     21.88 o 
 -10  -3  12       45.09       26.23     43.82 o 
  -9  -3  12       84.26      116.36     22.42 o 
  -8  -3  12      178.33      216.13     24.56 o 
  -7  -3  12      144.47      154.92     21.40 o 
  -6  -3  12      152.81      158.15     21.91 o 
  -5  -3  12      171.90      169.33     19.57 o 
  -4  -3  12       27.74       15.52     10.86 o 
  -3  -3  12       29.35       36.23      9.53 o 
  -2  -3  12       40.79       38.74      9.04 o 
  -1  -3  12       19.84       18.89      8.38 o 
   0  -3  12       83.80       82.80     16.29 o 
   1  -3  12       18.29       34.75     14.96 o 
   2  -3  12      140.75      165.70     21.53 o 
   3  -3  12      334.80      302.56     26.41 o 
   4  -3  12      203.77      225.94     25.63 o 
   5  -3  12      156.20      169.01     25.09 o 
   6  -3  12      171.70      204.93     27.23 o 
   7  -3  12       91.92       73.29     24.04 o 
 -10  -2  12       26.00       27.10     21.06 o 
  -9  -2  12       51.87       46.63     35.89 o 
  -8  -2  12       65.79       56.36     19.45 o 
  -7  -2  12      197.50      189.99     22.13 o 
  -6  -2  12      230.14      213.89     21.73 o 
  -5  -2  12      371.71      395.12     21.02 o 
  -4  -2  12      738.91      750.01     27.60 o 
  -3  -2  12      795.56      843.01     28.59 o 
  -2  -2  12     1272.21     1270.81     37.35 o 
  -1  -2  12     1074.72     1088.93     35.75 o 
   0  -2  12     1555.86     1561.91     43.88 o 
   1  -2  12     1350.87     1382.92     50.97 o 
   2  -2  12     1534.04     1564.71     56.09 o 
   3  -2  12     1562.53     1575.64     61.95 o 
   4  -2  12     1258.18     1194.10     50.48 o 
   5  -2  12      703.82      713.81     39.80 o 
   6  -2  12      566.94      490.75     35.79 o 
   7  -2  12      585.87      633.02     53.27 o 
  -9  -1  12      420.18      399.30     31.40 o 
  -8  -1  12      565.63      550.51     35.13 o 
  -7  -1  12      979.93      942.39     65.06 o 
  -6  -1  12     1421.41     1460.14     42.63 o 
  -5  -1  12     1930.59     1925.04     50.56 o 
  -4  -1  12     2044.52     1980.49    105.02 o 
  -3  -1  12     1933.38     1825.68     67.62 o 
  -2  -1  12     3641.64     3555.77     77.64 o 
  -1  -1  12     3777.23     3730.19     80.41 o 
   0  -1  12     2280.91     2253.04     56.28 o 
   1  -1  12     2262.79     2191.66     69.15 o 
   2  -1  12     2122.31     2218.76    137.13 o 
   3  -1  12     2676.51     2608.05     94.82 o 
   4  -1  12     1144.51     1170.26     51.00 o 
   5  -1  12      748.06      792.78     46.09 o 
   6  -1  12      622.38      663.22     49.11 o 
   7  -1  12      278.80      357.71     34.92 o 
  -9   0  12      568.89      540.48     49.49 o 
  -8   0  12      903.62      895.03     39.65 o 
  -7   0  12     1178.66     1204.59     53.22 o 
  -6   0  12     1186.99     1372.81     55.25 o 
  -5   0  12     1341.83     1319.46     53.59 o 
  -4   0  12     1448.72     1435.74     64.22 o 
  -3   0  12     2601.16     2511.04     76.37 o 
  -2   0  12     3207.48     3208.17     73.09 o 
  -1   0  12     2050.84     2057.61     53.64 o 
   0   0  12     1859.75     1841.93     50.01 o 
   1   0  12     1230.17     1214.59     39.26 o 
   2   0  12      808.94      792.85     50.62 o 
   3   0  12      485.30      531.05     56.67 o 
   4   0  12      145.76      153.52     24.80 o 
   5   0  12      158.38      205.66     28.04 o 
   6   0  12       57.25       70.78     24.80 o 
   7   0  12       38.16       17.62     23.23 o 
  -9   1  12      219.03      226.35     34.21 o 
  -8   1  12      417.99      461.78     31.60 o 
  -7   1  12      141.34      133.34     27.77 o 
  -6   1  12      183.86      213.16     30.98 o 
  -5   1  12      251.92      278.20     28.55 o 
  -4   1  12      161.87      183.50     32.49 o 
  -3   1  12       93.87      113.36     23.42 o 
  -2   1  12       51.81       90.54     19.68 o 
  -1   1  12      183.11      193.61     26.40 o 
   0   1  12       17.25       29.77     13.32 o 
   1   1  12        8.14       19.24     13.37 o 
   2   1  12        9.55       33.92     17.75 o 
   3   1  12       44.96       35.01     18.82 o 
   4   1  12       96.55      106.04     30.98 o 
   5   1  12       61.18       83.04     24.02 o 
   6   1  12       91.08       69.72     42.69 o 
  -8   2  12       34.89      -15.19     23.42 o 
  -7   2  12      256.20      282.79     37.02 o 
  -6   2  12      173.23      210.10     30.18 o 
  -5   2  12      212.62      276.52     31.76 o 
  -4   2  12      266.79      282.75     30.40 o 
  -3   2  12      528.62      556.13     37.59 o 
  -2   2  12      523.19      504.93     46.47 o 
  -1   2  12      843.09      834.95     37.77 o 
   0   2  12      678.50      663.72     31.68 o 
   1   2  12      476.60      479.57     33.43 o 
   2   2  12      690.36      699.31     28.80 o 
   3   2  12      742.96      808.11     71.40 o 
   4   2  12      621.46      659.33     43.26 o 
   5   2  12      534.68      571.77     41.92 o 
  -8   3  12      515.52      537.50     47.91 o 
  -7   3  12      842.73      921.01     56.88 o 
  -6   3  12      814.62      817.38     51.79 o 
  -5   3  12      848.67      905.86     52.09 o 
  -4   3  12     1200.70     1150.34     56.67 o 
  -3   3  12     1610.67     1563.72     63.83 o 
  -2   3  12     1472.59     1321.91     56.88 o 
  -1   3  12     2133.82     1994.73     71.59 o 
   0   3  12     1266.94     1313.99     54.52 o 
   1   3  12     1230.34     1267.63     46.37 o 
   2   3  12     1372.32     1420.09     48.66 o 
   3   3  12      947.45      971.34     55.53 o 
   4   3  12      664.56      725.27     47.55 o 
   5   3  12      512.91      509.59     42.74 o 
  -6   4  12      855.40      897.40     55.97 o 
  -5   4  12      980.04      965.60     55.20 o 
  -4   4  12     1019.47      935.62     53.39 o 
  -3   4  12     1039.97      927.10     72.91 o 
  -2   4  12     1486.21     1357.05     60.31 o 
  -1   4  12     1559.53     1480.55     64.36 o 
   0   4  12      767.82      719.17     44.79 o 
   1   4  12      945.22      954.80     41.28 o 
   2   4  12      462.59      522.52     53.85 o 
   3   4  12      277.45      310.97     28.43 o 
  -5   5  12      302.85      275.93     39.20 o 
  -4   5  12      182.32      231.15     55.15 o 
  -3   5  12      193.48      198.63     33.64 o 
  -2   5  12       87.26       70.17     25.92 o 
  -1   5  12       93.35       52.79     25.69 o 
   0   5  12       42.72       32.28     23.80 o 
   1   5  12       27.76       24.38     19.24 o 
   2   5  12        3.46        9.17     18.90 o 
  -3 -11  13      324.91      284.32     34.53 o 
  -2 -11  13      418.85      385.40     37.39 o 
  -1 -11  13      449.77      418.16     60.82 o 
   0 -11  13      482.74      486.61     42.21 o 
   1 -11  13      352.63      423.49     41.66 o 
   2 -11  13      332.36      339.63     40.59 o 
  -5 -10  13      188.99      121.63     27.64 o 
  -4 -10  13      347.58      345.67     33.31 o 
  -3 -10  13      304.06      285.83     32.12 o 
  -2 -10  13      455.93      472.75     55.53 o 
  -1 -10  13      376.81      391.42     36.06 o 
   0 -10  13      272.88      316.88     34.14 o 
   1 -10  13      283.28      265.05     43.07 o 
   2 -10  13      208.01      209.66     33.92 o 
   3 -10  13      222.72      230.10     37.10 o 
   4 -10  13       76.55       36.76     29.56 o 
  -6  -9  13       76.92      112.57     33.24 o 
  -5  -9  13       44.82       32.54     22.81 o 
  -4  -9  13       74.82       91.42     24.09 o 
  -3  -9  13       41.86       47.15     21.29 o 
  -2  -9  13       70.84       63.96     22.51 o 
  -1  -9  13       10.32        3.29     21.06 o 
   0  -9  13        9.94        1.91     20.11 o 
   1  -9  13        2.12        7.91     22.70 o 
   2  -9  13        6.71       13.75     23.23 o 
   3  -9  13       30.98       21.08     31.73 o 
   4  -9  13        3.03        4.60     33.62 o 
   5  -9  13       65.20       82.38     29.73 o 
  -7  -8  13        1.26       -7.25     19.57 o 
  -6  -8  13       81.56      102.64     23.20 o 
  -5  -8  13      157.16      194.29     25.41 o 
  -4  -8  13      160.09      187.99     40.80 o 
  -3  -8  13      231.71      205.20     37.78 o 
  -2  -8  13      176.86      210.66     31.35 o 
  -1  -8  13      269.80      304.29     66.11 o 
   0  -8  13      624.43      638.22     59.69 o 
   1  -8  13      446.46      465.60     35.91 o 
   2  -8  13      531.19      595.39     35.98 o 
   3  -8  13      212.08      180.35     27.53 o 
   4  -8  13      774.11      738.20     35.79 o 
   5  -8  13      478.48      458.97     65.09 o 
  -8  -7  13      178.75      233.07     89.15 o 
  -7  -7  13      355.40      350.84     30.99 o 
  -6  -7  13      595.63      575.79     41.15 o 
  -5  -7  13      822.03      835.30     39.24 o 
  -4  -7  13     1017.88      981.54     44.32 o 
  -3  -7  13      847.00      839.81     55.15 o 
  -2  -7  13     1035.82      998.55     79.33 o 
  -1  -7  13     1341.78     1378.84     53.59 o 
   0  -7  13     1506.33     1566.90     58.58 o 
   1  -7  13      987.03      956.95     44.55 o 
   2  -7  13      845.25      837.18     34.00 o 
   3  -7  13     1311.55     1189.84     56.60 o 
   4  -7  13     1239.52     1206.57     43.74 o 
   5  -7  13      863.95      844.31     38.31 o 
   6  -7  13      573.29      495.97     43.82 o 
  -8  -6  13      316.81      322.35     31.51 o 
  -7  -6  13      609.13      673.07     39.29 o 
  -6  -6  13      774.41      735.66     38.20 o 
  -5  -6  13     1158.01     1184.39     45.86 o 
  -4  -6  13      900.32      894.69     32.76 o 
  -3  -6  13     1079.15     1090.87     45.71 o 
  -2  -6  13     1116.33     1074.59     45.07 o 
  -1  -6  13      940.67      931.38     40.88 o 
   0  -6  13     1749.50     1800.74     48.19 o 
   1  -6  13      634.77      658.52     29.24 o 
   2  -6  13      811.27      777.49     33.29 o 
   3  -6  13      504.45      476.85     26.35 o 
   4  -6  13      541.67      517.21     35.21 o 
   5  -6  13      347.06      263.31     29.92 o 
   6  -6  13      228.67      206.54     40.42 o 
  -9  -5  13      170.35      201.54     27.23 o 
  -8  -5  13      198.59      215.71     26.70 o 
  -7  -5  13      403.87      406.42     32.87 o 
  -6  -5  13      398.63      396.86     66.11 o 
  -5  -5  13      375.54      401.92     21.70 o 
  -4  -5  13      319.02      309.55     20.90 o 
  -3  -5  13      250.36      285.95     42.31 o 
  -2  -5  13       55.51       63.58     16.67 o 
  -1  -5  13      139.16      154.28     15.70 o 
   0  -5  13      130.08      129.11     15.89 o 
   1  -5  13        2.16        9.57     11.53 o 
   2  -5  13       31.78       33.89     17.36 o 
   3  -5  13        9.29       34.29     18.96 o 
   4  -5  13       16.76       33.99     18.96 o 
   5  -5  13       21.41       28.92     20.03 o 
   6  -5  13       11.46       42.05     21.63 o 
  -9  -4  13        6.73       28.68     21.35 o 
  -8  -4  13        0.17        0.58     18.07 o 
  -7  -4  13        0.36      -14.52     20.40 o 
  -6  -4  13        8.25       -6.98     14.63 o 
  -5  -4  13        6.77       11.09     23.42 o 
  -4  -4  13       51.28       39.84     15.22 o 
  -3  -4  13      265.02      314.85     19.03 o 
  -2  -4  13      703.50      719.74     23.80 o 
  -1  -4  13      373.11      402.95     21.19 o 
   0  -4  13      699.44      723.71     36.06 o 
   1  -4  13      633.30      644.85     35.50 o 
   2  -4  13      651.30      691.47     36.59 o 
   3  -4  13      717.95      726.36     39.24 o 
   4  -4  13      630.79      656.23     39.80 o 
   5  -4  13      457.61      444.85     37.02 o 
   6  -4  13      333.47      349.00     60.06 o 
   7  -4  13      301.78      312.41     38.91 o 
  -9  -3  13      201.61      198.25     30.60 o 
  -8  -3  13      446.86      461.13     32.24 o 
  -7  -3  13      489.82      457.93     31.22 o 
  -6  -3  13      545.99      573.72     33.13 o 
  -5  -3  13      660.51      644.89     44.95 o 
  -4  -3  13     1283.44     1361.69     39.51 o 
  -3  -3  13     1845.40     1841.30     45.97 o 
  -2  -3  13     1473.73     1475.85     66.89 o 
  -1  -3  13     1836.13     1874.87     49.94 o 
   0  -3  13     2196.44     2121.72     67.58 o 
   1  -3  13     1646.32     1672.59     58.74 o 
   2  -3  13     1306.65     1350.76     53.42 o 
   3  -3  13     1450.59     1453.24    109.93 o 
   4  -3  13     1435.46     1414.62    132.22 o 
   5  -3  13      916.67      944.75     67.24 o 
   6  -3  13      784.01      722.26     43.54 o 
  -9  -2  13      527.19      500.30     35.82 o 
  -8  -2  13      818.10      830.86     42.69 o 
  -7  -2  13      960.19     1014.44     44.26 o 
  -6  -2  13     1007.71     1098.06     47.60 o 
  -5  -2  13     1160.83     1298.84     39.50 o 
  -4  -2  13     1832.90     1831.06     60.63 o 
  -3  -2  13     1214.81     1193.15     55.15 o 
  -2  -2  13     2127.13     2159.92     54.53 o 
  -1  -2  13     1571.03     1596.73     45.07 o 
   0  -2  13     1653.78     1642.08     57.95 o 
   1  -2  13     1379.29     1435.42     54.48 o 
   2  -2  13     1535.31     1583.44     58.77 o 
   3  -2  13     1147.56     1106.36     50.18 o 
   4  -2  13      732.09      646.72     39.26 o 
   5  -2  13      485.02      446.98     36.03 o 
   6  -2  13      356.33      393.98     35.75 o 
  -9  -1  13      355.09      419.44     35.13 o 
  -8  -1  13      485.57      578.92     37.11 o 
  -7  -1  13      636.97      755.53     61.20 o 
  -6  -1  13      447.18      487.63     33.64 o 
  -5  -1  13      801.87      806.26     40.06 o 
  -4  -1  13     1036.71     1015.93     44.79 o 
  -3  -1  13      626.66      618.72     35.38 o 
  -2  -1  13      193.81      217.57     18.88 o 
  -1  -1  13       42.42       41.58     13.69 o 
   0  -1  13      224.46      236.72     41.55 o 
   1  -1  13      286.26      273.19     26.41 o 
   2  -1  13      150.55      155.82     22.97 o 
   3  -1  13       49.30       62.48     21.10 o 
   4  -1  13        9.99       -2.56     19.21 o 
   5  -1  13        0.83      -10.26     19.03 o 
   6  -1  13        0.01        2.64     20.84 o 
  -8   0  13       59.62       98.40     55.15 o 
  -7   0  13       24.26       23.70     20.28 o 
  -6   0  13        5.78       18.62     19.36 o 
  -5   0  13       28.88       11.53     21.53 o 
  -4   0  13       11.09       29.79     22.67 o 
  -3   0  13      117.04      107.62     21.59 o 
  -2   0  13      154.36      193.07     24.63 o 
  -1   0  13      330.41      371.26     23.18 o 
   0   0  13      332.95      367.63     23.98 o 
   1   0  13      296.81      253.86     21.46 o 
   2   0  13      343.11      359.23     30.40 o 
   3   0  13      270.22      267.35     46.09 o 
   4   0  13      409.46      344.33     32.85 o 
   5   0  13      219.93      258.57     30.63 o 
   6   0  13      196.05      199.86     32.29 o 
  -8   1  13       87.67      103.86     30.18 o 
  -7   1  13      180.82      157.58     60.44 o 
  -6   1  13      474.19      478.28     39.26 o 
  -5   1  13      645.11      692.59     48.35 o 
  -4   1  13      763.53      746.43     68.00 o 
  -3   1  13      895.76      833.05     43.96 o 
  -2   1  13     1000.50     1105.28    107.29 o 
  -1   1  13     1291.57     1350.52     44.31 o 
   0   1  13     1283.35     1323.56     50.96 o 
   1   1  13      915.58     1023.75     47.81 o 
   2   1  13      824.79      901.06     46.47 o 
   3   1  13      843.10      872.03     46.98 o 
   4   1  13      768.91      824.77     48.08 o 
   5   1  13      519.80      530.07     40.87 o 
  -7   2  13      757.17      741.39     80.09 o 
  -6   2  13      950.42     1002.94     56.21 o 
  -5   2  13     1071.22     1168.13     58.23 o 
  -4   2  13     1132.62     1115.40     55.25 o 
  -3   2  13     1121.43     1151.72     54.48 o 
  -2   2  13     1182.92     1105.61     52.86 o 
  -1   2  13     1599.54     1523.54     76.69 o 
   0   2  13     1683.50     1623.93     78.07 o 
   1   2  13      830.81      849.90     37.93 o 
   2   2  13      890.31      978.91    100.11 o 
   3   2  13      562.49      576.66     57.80 o 
   4   2  13      551.95      624.12     45.71 o 
  -6   3  13      546.25      559.52     47.01 o 
  -5   3  13      678.44      690.85     48.07 o 
  -4   3  13      567.09      593.47     44.01 o 
  -3   3  13      607.24      684.29     45.14 o 
  -2   3  13      633.80      647.45     81.22 o 
  -1   3  13      622.92      633.45     51.00 o 
   0   3  13      407.85      446.32     37.35 o 
   1   3  13      132.48      149.62     22.48 o 
   2   3  13      117.84      166.49     24.51 o 
   3   3  13       92.19      142.53     30.18 o 
  -5   4  13       41.93        3.46     25.34 o 
  -4   4  13       38.05       -6.03     38.91 o 
  -3   4  13       24.71       33.10     31.35 o 
  -2   4  13        0.14       -7.92     21.88 o 
  -1   4  13        0.80      -17.69     30.22 o 
   0   4  13       72.67       37.90     30.60 o 
   1   4  13      114.32      108.44     25.37 o 
   2   4  13       10.95       -6.99     15.93 o 
  -4 -10  14        3.13       -7.14     22.69 o 
  -3 -10  14       15.08      -14.36     20.98 o 
  -2 -10  14       55.34       77.65     25.58 o 
  -1 -10  14       22.80       27.51     24.56 o 
   0 -10  14       58.78       63.97     26.11 o 
   1 -10  14       66.73       91.13     29.56 o 
   2 -10  14      121.94      189.23     33.07 o 
  -5  -9  14      190.04      221.68     39.29 o 
  -4  -9  14      206.98      242.38     29.69 o 
  -3  -9  14      466.35      483.85     36.65 o 
  -2  -9  14      385.28      407.42     34.21 o 
  -1  -9  14      519.06      584.68     40.97 o 
   0  -9  14      655.45      701.11     56.67 o 
   1  -9  14      589.90      642.25     44.64 o 
   2  -9  14      377.37      400.74     91.42 o 
   3  -9  14      254.49      371.65     39.80 o 
   4  -9  14      332.95      346.77     49.49 o 
  -6  -8  14      398.76      319.59     42.31 o 
  -5  -8  14      483.55      559.85     49.87 o 
  -4  -8  14      594.60      644.54     39.58 o 
  -3  -8  14      740.77      787.64     43.65 o 
  -2  -8  14      807.99      814.72     42.49 o 
  -1  -8  14      828.81      721.55     41.63 o 
   0  -8  14      682.00      635.91     40.43 o 
   1  -8  14      698.51      655.21     42.64 o 
   2  -8  14      600.94      658.20     84.80 o 
   3  -8  14      471.01      522.84     40.21 o 
   4  -8  14      191.90      180.27     23.78 o 
  -7  -7  14      180.75      231.87     28.58 o 
  -6  -7  14      482.78      533.13     35.26 o 
  -5  -7  14      438.38      461.63     44.58 o 
  -4  -7  14      451.65      424.90     32.70 o 
  -3  -7  14      600.52      568.93     35.82 o 
  -2  -7  14      456.78      467.42     32.70 o 
  -1  -7  14      279.12      285.54     27.53 o 
   0  -7  14      418.28      468.14     35.86 o 
   1  -7  14      414.74      399.38     31.09 o 
   2  -7  14      243.68      233.30     22.12 o 
   3  -7  14       73.56       94.04     19.33 o 
   4  -7  14       36.64       19.87     22.17 o 
   5  -7  14       13.30      -18.43     22.13 o 
  -8  -6  14       20.78       47.22     37.02 o 
  -7  -6  14       58.98       64.77     21.63 o 
  -6  -6  14       90.36      105.49     28.33 o 
  -5  -6  14       26.53       23.63     17.31 o 
  -4  -6  14       22.03       32.49     23.42 o 
  -3  -6  14       21.20        1.55     15.79 o 
  -2  -6  14        8.04       13.36     16.70 o 
  -1  -6  14        5.05        3.22     16.33 o 
   0  -6  14        9.66       19.10     17.06 o 
   1  -6  14       56.27       75.36     16.50 o 
   2  -6  14       83.77       77.55     20.81 o 
   3  -6  14      166.29      171.33     25.37 o 
   4  -6  14      149.02      157.50     36.64 o 
   5  -6  14      128.83      109.58     39.29 o 
  -8  -5  14       53.61       97.62     26.07 o 
  -7  -5  14       73.21       47.94     20.52 o 
  -6  -5  14      184.18      143.55     23.20 o 
  -5  -5  14      314.08      312.96     27.18 o 
  -4  -5  14      462.26      477.17     29.47 o 
  -3  -5  14      530.08      512.04     32.05 o 
  -2  -5  14      624.31      625.17     33.99 o 
  -1  -5  14      591.03      662.13     28.40 o 
   0  -5  14      534.12      514.96     32.59 o 
   1  -5  14     1348.82     1444.00     55.56 o 
   2  -5  14      939.85     1028.23     49.49 o 
   3  -5  14      661.79      665.04     60.06 o 
   4  -5  14      556.06      569.88     38.66 o 
   5  -5  14      451.88      382.37     33.92 o 
  -8  -4  14      355.59      299.58     29.56 o 
  -7  -4  14      493.59      499.03     84.24 o 
  -6  -4  14      848.03      882.92     45.33 o 
  -5  -4  14     1046.65     1026.54     47.60 o 
  -4  -4  14     1396.39     1507.18     77.44 o 
  -3  -4  14     1394.40     1403.78     65.73 o 
  -2  -4  14     1128.96     1237.31    125.04 o 
  -1  -4  14     1593.79     1754.04    135.24 o 
   0  -4  14     1478.51     1490.53     58.18 o 
   1  -4  14     2123.63     2202.00    109.93 o 
   2  -4  14      772.97      749.34     49.11 o 
   3  -4  14      972.60      934.11     46.44 o 
   4  -4  14      633.36      630.81     40.31 o 
   5  -4  14      486.97      528.56     44.95 o 
   6  -4  14      457.66      481.66     39.00 o 
  -8  -3  14      448.10      430.32     37.78 o 
  -7  -3  14      552.20      597.42     35.92 o 
  -6  -3  14      773.90      821.05     41.41 o 
  -5  -3  14      780.93      863.12     40.88 o 
  -4  -3  14      972.15     1046.42     63.46 o 
  -3  -3  14     1155.43     1207.13     39.50 o 
  -2  -3  14     1302.84     1420.40     80.09 o 
  -1  -3  14      839.55      833.70     62.71 o 
   0  -3  14      789.64      844.32     41.14 o 
   1  -3  14      721.25      787.10     71.78 o 
   2  -3  14      509.40      529.46     60.82 o 
   3  -3  14      421.31      406.26     33.11 o 
   4  -3  14      223.86      241.38     54.02 o 
   5  -3  14      176.26      189.21     29.08 o 
  -8  -2  14      164.62      154.19     24.09 o 
  -7  -2  14      109.29      117.11     34.75 o 
  -6  -2  14      148.97      182.08     35.51 o 
  -5  -2  14      171.16      188.11     24.02 o 
  -4  -2  14      310.37      327.26     27.64 o 
  -3  -2  14      270.10      264.85     31.35 o 
  -2  -2  14        9.54       14.86     12.65 o 
  -1  -2  14       68.65      104.20     19.64 o 
   0  -2  14        8.38      -14.34     15.70 o 
   1  -2  14        1.49        2.66     17.84 o 
   2  -2  14       18.00        5.02     18.61 o 
   3  -2  14       19.06       21.61     32.49 o 
   4  -2  14       27.46       34.38     21.37 o 
   5  -2  14      103.98       98.27     38.53 o 
  -8  -1  14       36.38       31.73     32.49 o 
  -7  -1  14       59.24       70.26     33.24 o 
  -6  -1  14       20.55       20.46     15.83 o 
  -5  -1  14       75.40       85.69     21.63 o 
  -4  -1  14      205.06      168.68     24.63 o 
  -3  -1  14      694.21      612.03     38.91 o 
  -2  -1  14      444.89      423.73     31.62 o 
  -1  -1  14      515.32      535.39     33.39 o 
   0  -1  14      844.94      792.79     41.10 o 
   1  -1  14      893.66      829.98     44.61 o 
   2  -1  14      714.52      738.54     42.74 o 
   3  -1  14      510.68      510.40     37.59 o 
   4  -1  14      495.96      465.10     41.18 o 
   5  -1  14      490.79      518.16     40.33 o 
  -7   0  14      399.18      425.78     55.15 o 
  -6   0  14      722.14      763.61     46.84 o 
  -5   0  14      930.03      900.50     48.35 o 
  -4   0  14     1262.37     1317.22     56.27 o 
  -3   0  14     1318.38     1347.46     56.74 o 
  -2   0  14     1056.89     1105.76     49.85 o 
  -1   0  14     1377.81     1399.24     56.60 o 
   0   0  14     1779.36     1832.78     65.71 o 
   1   0  14     1849.80     1801.46     67.31 o 
   2   0  14     1256.17     1268.13     64.60 o 
   3   0  14      874.57      875.65     48.86 o 
   4   0  14      620.89      669.52     44.30 o 
  -7   1  14      576.99      629.10     48.08 o 
  -6   1  14      939.10     1066.85     56.62 o 
  -5   1  14      858.23      903.50     55.15 o 
  -4   1  14      949.76     1012.72     52.46 o 
  -3   1  14      729.32      821.24     47.54 o 
  -2   1  14      661.32      778.75     62.71 o 
  -1   1  14      900.65      863.78    111.44 o 
   0   1  14     1102.92     1149.68     43.47 o 
   1   1  14      979.19     1014.52     40.71 o 
   2   1  14      603.67      708.81    117.11 o 
   3   1  14      391.88      432.36     37.10 o 
   4   1  14      292.61      295.58     49.11 o 
  -6   2  14      271.87      347.59     39.73 o 
  -5   2  14       92.49      124.17     29.79 o 
  -4   2  14       76.50       74.56     26.07 o 
  -3   2  14      169.55      233.46     34.38 o 
  -2   2  14      195.96      213.80     36.27 o 
  -1   2  14      145.89      130.79     26.65 o 
   0   2  14      110.17      153.51     62.33 o 
   1   2  14        1.88       36.20     24.55 o 
   2   2  14        0.67       -4.07     28.33 o 
   3   2  14       10.90       15.94     22.66 o 
  -4   3  14       58.70       24.84     41.93 o 
  -3   3  14       73.27       86.36     27.51 o 
  -2   3  14      112.61      126.25     28.83 o 
  -1   3  14      163.76      182.00     31.22 o 
   0   3  14      360.78      355.39     35.99 o 
   1   3  14      510.38      525.02     70.15 o 
  -2 -10  15      325.43      366.66     36.85 o 
  -1 -10  15      409.84      437.93     40.66 o 
   0 -10  15      453.36      459.41     41.17 o 
  -4  -9  15      263.24      232.27     30.98 o 
  -3  -9  15      315.35      377.81     41.93 o 
  -2  -9  15      543.23      565.76     40.22 o 
  -1  -9  15      316.26      342.23     56.29 o 
   0  -9  15      367.38      398.56     36.57 o 
   1  -9  15      217.99      285.60     78.95 o 
   2  -9  15      322.74      317.64     37.39 o 
  -5  -8  15      144.12       89.15     30.98 o 
  -4  -8  15      103.48      110.24     25.92 o 
  -3  -8  15      113.69      152.70     25.04 o 
  -2  -8  15       33.50      -13.74     20.31 o 
  -1  -8  15       29.59       19.46     20.51 o 
   0  -8  15       51.19       28.29     23.60 o 
   1  -8  15       58.50       49.70     23.60 o 
   2  -8  15       10.65        6.50     29.84 o 
   3  -8  15        1.93      -11.41     21.29 o 
  -6  -7  15        2.04      -27.20     27.95 o 
  -5  -7  15        6.48       -2.27     25.69 o 
  -4  -7  15       33.08       37.78     26.44 o 
  -3  -7  15      136.58      138.07     24.18 o 
  -2  -7  15      198.28      213.90     26.14 o 
  -1  -7  15      158.10      204.64     27.23 o 
   0  -7  15      119.05       85.85     22.81 o 
   1  -7  15      134.48      186.56     26.11 o 
   2  -7  15      355.44      353.59     48.35 o 
   3  -7  15      280.42      377.11     90.29 o 
   4  -7  15      248.74      237.44     32.00 o 
  -7  -6  15      263.80      348.05     31.78 o 
  -6  -6  15      195.04      267.73     92.18 o 
  -5  -6  15      422.80      442.93     31.40 o 
  -4  -6  15      595.96      606.69     46.84 o 
  -3  -6  15      923.74      881.18     61.58 o 
  -2  -6  15      744.31      881.53     42.45 o 
  -1  -6  15      645.16      698.31     37.92 o 
   0  -6  15      578.24      606.69     53.64 o 
   1  -6  15      850.80      930.76     91.80 o 
   2  -6  15     1124.41     1189.94     86.89 o 
   3  -6  15      481.10      546.32     39.24 o 
   4  -6  15      425.16      487.63     51.38 o 
  -7  -5  15      474.91      468.79     34.99 o 
  -6  -5  15      517.57      467.18     34.46 o 
  -5  -5  15      886.73      987.80     46.15 o 
  -4  -5  15      996.18      963.31     55.91 o 
  -3  -5  15      848.88      863.35     40.47 o 
  -2  -5  15      801.22      859.04     61.95 o 
  -1  -5  15      823.86      886.20     44.61 o 
   0  -5  15      567.51      609.01     37.39 o 
   1  -5  15      738.45      764.02     43.00 o 
   2  -5  15      532.65      543.08     47.60 o 
   3  -5  15      313.40      327.93     32.32 o 
   4  -5  15      284.62      276.45     32.11 o 
  -7  -4  15      281.16      305.34     29.62 o 
  -6  -4  15      248.57      262.23     46.09 o 
  -5  -4  15      364.65      519.05     50.62 o 
  -2  -4  15      425.27      446.49     32.32 o 
  -1  -4  15      159.85      197.52     24.96 o 
   0  -4  15       86.74       88.22     21.37 o 
   1  -4  15      145.29      181.26     25.27 o 
   2  -4  15       35.68       22.85     20.44 o 
   3  -4  15       11.32       21.79     21.83 o 
   4  -4  15       30.02       45.23     41.18 o 
  -7  -3  15        2.39      -12.09     26.44 o 
  -6  -3  15       11.26       11.33     26.44 o 
  -5  -3  15        0.19      -23.42     23.42 o 
  -4  -3  15       16.11       29.28     20.03 o 
  -3  -3  15        1.31      -12.84     21.91 o 
  -2  -3  15       89.40      108.04     27.95 o 
  -1  -3  15       55.08       72.63     20.81 o 
   0  -3  15      107.45      102.51     22.70 o 
   1  -3  15      125.03      112.77     24.56 o 
   2  -3  15      345.35      417.31     34.99 o 
   3  -3  15      155.07      133.71     26.57 o 
   4  -3  15      157.88      163.05     50.62 o 
  -7  -2  15      214.44      276.53     43.07 o 
  -6  -2  15      279.04      385.32     47.60 o 
  -5  -2  15      366.03      397.41     50.62 o 
  -4  -2  15      504.83      512.10     35.38 o 
  -3  -2  15      710.02      714.52     39.44 o 
  -2  -2  15      779.04      690.56     53.64 o 
  -1  -2  15      665.67      733.92     40.87 o 
   0  -2  15      786.52      759.34     64.98 o 
   1  -2  15      785.72      868.84     46.21 o 
   2  -2  15      823.29      874.10     51.00 o 
   3  -2  15      585.13      652.21    115.97 o 
   4  -2  15      532.33      543.30     41.14 o 
  -7  -1  15      463.13      472.21     59.69 o 
  -6  -1  15      709.83      675.60     43.77 o 
  -5  -1  15     1026.37     1008.37     50.62 o 
  -4  -1  15     1043.09     1155.92     53.53 o 
  -3  -1  15     1168.36     1219.25     54.71 o 
  -2  -1  15     1223.52     1365.57     57.63 o 
  -1  -1  15      759.31      866.60     61.20 o 
   0  -1  15      772.67      883.15     65.35 o 
   1  -1  15      535.28      581.32     40.04 o 
   2  -1  15      555.81      605.99     43.07 o 
   3  -1  15      435.39      465.04     66.11 o 
  -6   0  15      583.85      707.94     46.21 o 
  -5   0  15      689.89      768.03     47.40 o 
  -4   0  15      432.86      477.45     39.67 o 
  -3   0  15      419.24      459.84     37.29 o 
  -2   0  15      465.06      539.34     38.13 o 
  -1   0  15      393.44      399.68     48.35 o 
   0   0  15      339.68      323.53     31.22 o 
   1   0  15      161.73      196.46     32.11 o 
   2   0  15       74.15       64.22     24.04 o 
   3   0  15       73.54      136.54     27.95 o 
  -5   1  15       33.99       16.77     23.77 o 
  -4   1  15        0.66       -3.02     21.37 o 
  -3   1  15        6.33       21.07     21.24 o 
  -2   1  15        4.87      -11.21     20.52 o 
  -1   1  15        3.73      -18.32     20.78 o 
   0   1  15        2.38       16.62     30.98 o 
   1   1  15       83.94       48.04     48.35 o 
   2   1  15       79.53       99.66     38.15 o 
  -3   2  15      301.91      293.52     34.71 o 
  -2   2  15      279.55      305.65     63.46 o 
  -1   2  15      357.74      398.62     72.15 o 
   0   2  15      556.18      614.25     60.44 o 
  -4  -8  16      136.16      192.66     35.51 o 
  -3  -8  16      200.44      201.35     27.86 o 
  -2  -8  16      234.60      271.55     30.68 o 
  -1  -8  16      310.22      357.48     33.94 o 
   0  -8  16      220.91      226.68     30.68 o 
   1  -8  16      265.40      252.35     51.38 o 
  -5  -7  16      263.71      291.64     40.04 o 
  -4  -7  16      611.21      691.31     55.91 o 
  -3  -7  16      625.69      642.71     39.76 o 
  -2  -7  16      542.72      530.93     36.84 o 
  -1  -7  16      601.89      661.85     65.73 o 
   0  -7  16      567.63      634.65     58.93 o 
   1  -7  16      618.20      547.01     57.42 o 
   2  -7  16      552.35      535.67     58.18 o 
  -5  -6  16      421.94      420.83     46.84 o 
  -4  -6  16      535.81      534.92     45.33 o 
  -2  -6  16      401.80      539.45     58.18 o 
  -1  -6  16      437.81      424.61     49.11 o 
   0  -6  16      441.14      475.99     52.89 o 
   1  -6  16      235.04      250.73     30.69 o 
   2  -6  16      288.27      295.58     31.52 o 
   3  -6  16       94.96      127.77     28.04 o 
  -6  -5  16       45.29       72.34     23.66 o 
  -2  -5  16        6.58       47.60     30.98 o 
  -1  -5  16        9.57       -2.27     25.69 o 
   0  -5  16        2.18      -18.68     18.68 o 
   1  -5  16        2.42       -3.00     20.56 o 
   2  -5  16        0.74      -12.69     20.03 o 
   3  -5  16       63.34       59.44     24.84 o 
  -6  -4  16       44.72       42.31     33.24 o 
  -2  -4  16      278.35      326.39     44.58 o 
  -1  -4  16      260.20      272.08     29.11 o 
   0  -4  16      287.53      329.20     32.54 o 
   1  -4  16      356.57      364.09     35.51 o 
   2  -4  16      420.01      475.64     77.82 o 
   3  -4  16      468.49      496.15     40.33 o 
  -6  -3  16      312.76      271.99     46.09 o 
  -5  -3  16      406.68      401.47     67.24 o 
  -3  -3  16      683.67      749.49     56.67 o 
  -2  -3  16      801.52      898.38     46.98 o 
  -1  -3  16      958.45     1036.62     50.68 o 
   0  -3  16      891.63      985.29     51.38 o 
   1  -3  16      834.65      824.87     54.02 o 
   2  -3  16      705.89      701.78     62.33 o 
   3  -3  16      621.81      635.23     50.62 o 
  -5  -2  16      624.79      651.27     62.71 o 
  -4  -2  16      733.50      861.31     73.66 o 
  -3  -2  16      641.30      716.25     60.44 o 
  -2  -2  16      758.91      766.11     59.69 o 
  -1  -2  16      642.10      683.00     60.44 o 
   0  -2  16      560.70      548.52     38.99 o 
   1  -2  16      463.64      535.32     39.80 o 
   2  -2  16      339.55      389.93     56.29 o 
  -5  -1  16      174.00      200.09     29.56 o 
  -4  -1  16      136.08      171.28     28.49 o 
  -3  -1  16      106.13      130.02     37.40 o 
  -2  -1  16      108.48       69.51     30.98 o 
  -1  -1  16       41.78       89.91     33.24 o 
   0  -1  16       43.06       47.90     33.62 o 
   1  -1  16       16.33        8.83     20.81 o 
  -4   0  16       63.45       62.27     25.87 o 
  -3   0  16       44.91       40.42     24.04 o 
  -2   0  16       83.24      106.53     34.75 o 
  -1   0  16      122.86      162.44     39.29 o 
   0   0  16      122.71      146.59     39.67 o 
  -2  -6  17       42.17       92.18     40.04 o 
  -1  -6  17       59.48       52.89     34.75 o 
   0  -6  17       72.80       99.73     35.51 o 
  -1  -5  17      405.94      500.92     55.91 o 
   0  -5  17      386.16      465.31     38.71 o 
  -1  -4  17      696.67      816.30    124.66 o 
   0  -4  17      636.32      671.56     43.88 o 
  -2  -3  17      293.44      317.32     46.09 o 
  -1  -3  17      306.98      390.61     52.13 o 
   0  -3  17      177.14      214.32     48.35 o 
  -2  -2  17        0.68      -24.93     24.93 o 
  -1  -2  17        1.72      -28.71     30.22 o 
                                                 
